# Supplementary material for: 1,3-Di-3-pyridyl-2,3-dihydro-1H-naphth[1,2-e][1,3]oxazine
Source: Acta Crystallogr Sect E Struct Rep Online. 2008 Feb 13;64(Pt 3):o573. doi: 10.1107/S1600536808003887 (PMC2960797; doi:10.1107/S1600536808003887)
Supplement: Supplementary file 1 [file e-64-0o573-sup1.cif]

##############################################################################
###                                                                        ###
###        Electronic paper (Acta Crystallographica Section E)             ###
###                                                                        ###
##############################################################################
#                                                                            #
# This CIF contains the data in a paper accepted for publication in Acta     #
# Crystallographica Section E. It conforms to the requirements of Notes      #
# for Authors for Section E, and has been peer reviewed under the auspices   #
# of the IUCr Commission on Journals.                                        #
#                                                                            #
# Full details of the Crystallographic Information File format               #
# are given in the paper "The Crystallographic Information File (CIF):       #
# a New Standard Archive File for Crystallography" by S. R. Hall, F. H.      #
# Allen and I. D. Brown [Acta Cryst. (1991), A47, 655-685].                  #
#                                                                            #
# The current version of the core CIF dictionary is obtainable from          #
# ftp://ftp.iucr.org/pub/cif_core.dic. The current version number is 2.1.    #
#                                                                            #
# Software is freely available for graphical display of the structure(s) in  #
# this CIF.  For information consult the CIF home page http://www.iucr.org/  #
# cif/home.html                                                              #
#                                                                            #
##############################################################################
                                             
data_I
_audit_creation_method     SHELXL-97
_chemical_name_systematic
;
1,3-Di-3-pyridyl-2,3-dihydro-1<i>H</i>-naphth[1,2-<i>e</i>][1,3]oxazine
;
_chemical_name_common     ?
_chemical_formula_moiety     'C22 H17 N3 O'
_chemical_formula_sum     'C22 H17 N3 O'
_chemical_formula_iupac     'C22 H17 N3 O'
_chemical_formula_weight     339.39
_chemical_melting_point     ?
_symmetry_cell_setting     monoclinic
_symmetry_space_group_name_H-M     'P 21/c'
_symmetry_space_group_name_hall     '-P 2ybc'
loop_
    _symmetry_equiv_pos_as_xyz
    'x, y, z'
    '-x, y+1/2, -z+1/2'
    '-x, -y, -z'
    'x, -y-1/2, z-1/2'
_cell_length_a     12.1720(8)
_cell_length_b     8.0444(6)
_cell_length_c     18.7716(15)
_cell_angle_alpha     90.00
_cell_angle_beta     112.615(5)
_cell_angle_gamma     90.00
_cell_volume     1696.7(2)
_cell_formula_units_Z     4
_cell_measurement_reflns_used     10289
_cell_measurement_theta_min     1.74
_cell_measurement_theta_max     27.17
_cell_measurement_temperature     293(2)
_exptl_crystal_description     'prism'
_exptl_crystal_colour     'pale yellow'
_exptl_crystal_size_max     0.280
_exptl_crystal_size_mid     0.220
_exptl_crystal_size_min     0.120
_exptl_crystal_density_diffrn     1.329
_exptl_crystal_density_meas     ?
_exptl_crystal_density_method     'not measured'
_exptl_crystal_F_000     712
_exptl_absorpt_coefficient_mu     0.084
_exptl_absorpt_correction_type     none
_exptl_absorpt_process_details     ?
_exptl_absorpt_correction_T_min     ?
_exptl_absorpt_correction_T_max     ?
_exptl_special_details
;
;
_diffrn_ambient_temperature     293(2)
_diffrn_radiation_type     MoK\a
_diffrn_radiation_wavelength     0.71073
_diffrn_radiation_source     'fine-focus sealed tube'
_diffrn_radiation_monochromator     graphite
_diffrn_measurement_device_type     'Stoe IPDSII'
_diffrn_measurement_method     '\w and \f'
_diffrn_detector_area_resol_mean     6.67
_diffrn_reflns_number     15207
_diffrn_reflns_av_R_equivalents     0.1240
_diffrn_reflns_av_sigmaI/netI     0.0900
_diffrn_reflns_theta_min     2.35
_diffrn_reflns_theta_max     27.19
_diffrn_reflns_theta_full     27.19
_diffrn_measured_fraction_theta_max     0.980
_diffrn_measured_fraction_theta_full     0.980
_diffrn_reflns_limit_h_min     -15
_diffrn_reflns_limit_h_max     15
_diffrn_reflns_limit_k_min     -10
_diffrn_reflns_limit_k_max     10
_diffrn_reflns_limit_l_min     -24
_diffrn_reflns_limit_l_max     24
_diffrn_standards_number     0
_diffrn_standards_interval_count     ?
_diffrn_standards_interval_time     ?
_diffrn_standards_decay_%     0
_refine_special_details
;
 Refinement of F^2^ against ALL reflections.  The weighted R-factor wR and
 goodness of fit S are based on F^2^, conventional R-factors R are based
 on F, with F set to zero for negative F^2^. The threshold expression of
 F^2^ > 2sigma(F^2^) is used only for calculating R-factors(gt) etc. and is
 not relevant to the choice of reflections for refinement.  R-factors based
 on F^2^ are statistically about twice as large as those based on F, and R-
 factors based on ALL data will be even larger.
;
_reflns_number_total     3703
_reflns_number_gt     1786
_reflns_threshold_expression     I>2\s(I)
_refine_ls_structure_factor_coef     Fsqd
_refine_ls_matrix_type     full
_refine_ls_R_factor_all     0.0967
_refine_ls_R_factor_gt     0.0407
_refine_ls_wR_factor_gt     0.0778
_refine_ls_wR_factor_ref     0.0918
_refine_ls_goodness_of_fit_ref     0.802
_refine_ls_restrained_S_all     0.802
_refine_ls_number_reflns     3703
_refine_ls_number_parameters     304
_refine_ls_number_restraints     0
_refine_ls_hydrogen_treatment     refall
_refine_ls_weighting_scheme     calc
_refine_ls_weighting_details
                 'calc w=1/[\s^2^(Fo^2^)+(0.0317P)^2^] where P=(Fo^2^+2Fc^2^)/3'
_atom_sites_solution_hydrogens     geom
_atom_sites_solution_primary     direct
_atom_sites_solution_secondary     difmap
_refine_ls_shift/su_max     0.000
_refine_ls_shift/su_mean     0.000
_refine_diff_density_max     0.115
_refine_diff_density_min     -0.134
_refine_ls_extinction_method     'SHELXL97 (Sheldrick, 2008)'
_refine_ls_extinction_coef     0.0155(15)
_refine_ls_extinction_expression
                                  'Fc^*^=kFc[1+0.001xFc^2^\l^3^/sin(2\q)]^-1/4^'
loop_
    _atom_type_symbol
    _atom_type_description
    _atom_type_scat_dispersion_real
    _atom_type_scat_dispersion_imag
    _atom_type_scat_source
    'C' 'C' 0.0033 0.0016
                         'International Tables Vol C Tables 4.2.6.8 and 6.1.1.4'
    'H' 'H' 0.0000 0.0000
                         'International Tables Vol C Tables 4.2.6.8 and 6.1.1.4'
    'N' 'N' 0.0061 0.0033
                         'International Tables Vol C Tables 4.2.6.8 and 6.1.1.4'
    'O' 'O' 0.0106 0.0060
                         'International Tables Vol C Tables 4.2.6.8 and 6.1.1.4'
_computing_data_collection     'X-AREA (Stoe & Cie, 2002)'
_computing_cell_refinement     'X-AREA (Stoe & Cie, 2002)'
_computing_data_reduction     'X-RED32 (Stoe & Cie, 2002)'
_computing_structure_solution     'SHELXS97 (Sheldrick, 2008)'
_computing_structure_refinement     'SHELXL97 (Sheldrick, 2008)'
_computing_molecular_graphics
                    'ORTEPIII (Burnett & Johnson, 1996) and PLATON (Spek, 2003)'
_computing_publication_material     'WinGX (Farrugia, 1999)'
loop_
    _atom_site_type_symbol
    _atom_site_label
    _atom_site_fract_x
    _atom_site_fract_y
    _atom_site_fract_z
    _atom_site_U_iso_or_equiv
    _atom_site_adp_type
    _atom_site_calc_flag
    _atom_site_refinement_flags
    _atom_site_occupancy
    _atom_site_disorder_assembly
    _atom_site_disorder_group
    O O1 0.50525(11) 0.70176(16) 0.05782(6) 0.0613(3) Uani d . 1 . .
    N N1 0.34476(13) 0.63357(19) 0.09666(7) 0.0530(4) Uani d . 1 . .
    N N2 0.07931(16) 0.2535(2) 0.01583(9) 0.0797(5) Uani d . 1 . .
    N N3 0.61988(16) 0.4333(2) 0.30101(8) 0.0708(5) Uani d . 1 . .
    C C1 0.20165(16) 0.4668(2) -0.00607(8) 0.0515(4) Uani d . 1 . .
    C C2 0.22195(18) 0.3658(2) -0.05879(10) 0.0624(5) Uani d . 1 . .
    C C3 0.1718(2) 0.2087(3) -0.07310(11) 0.0721(6) Uani d . 1 . .
    C C4 0.1012(2) 0.1592(3) -0.03549(11) 0.0750(6) Uani d . 1 . .
    C C5 0.13038(19) 0.4030(3) 0.02947(10) 0.0664(5) Uani d . 1 . .
    C C6 0.55109(16) 0.5779(2) 0.17981(8) 0.0518(4) Uani d . 1 . .
    C C7 0.54203(19) 0.4545(2) 0.22813(10) 0.0619(5) Uani d . 1 . .
    C C8 0.7097(2) 0.5402(3) 0.32714(11) 0.0717(6) Uani d . 1 . .
    C C9 0.7258(2) 0.6678(3) 0.28396(10) 0.0713(6) Uani d . 1 . .
    C C10 0.64504(18) 0.6866(2) 0.20842(9) 0.0621(5) Uani d . 1 . .
    C C11 0.42404(16) 0.7472(2) -0.01352(8) 0.0521(4) Uani d . 1 . .
    C C12 0.4760(2) 0.8298(2) -0.05937(10) 0.0581(5) Uani d . 1 . .
    C C13 0.40609(19) 0.8731(2) -0.13285(10) 0.0614(5) Uani d . 1 . .
    C C14 0.28339(18) 0.8404(2) -0.16314(9) 0.0571(5) Uani d . 1 . .
    C C15 0.2110(2) 0.8834(3) -0.24001(10) 0.0703(6) Uani d . 1 . .
    C C16 0.0929(2) 0.8602(3) -0.26809(12) 0.0854(7) Uani d . 1 . .
    C C17 0.0389(2) 0.7933(3) -0.22063(12) 0.0884(7) Uani d . 1 . .
    C C18 0.10616(19) 0.7473(3) -0.14611(10) 0.0703(6) Uani d . 1 . .
    C C19 0.23078(17) 0.7670(2) -0.11493(9) 0.0548(5) Uani d . 1 . .
    C C20 0.30495(16) 0.7173(2) -0.03826(8) 0.0506(4) Uani d . 1 . .
    C C21 0.25461(17) 0.6395(2) 0.01656(8) 0.0530(4) Uani d . 1 . .
    C C22 0.45819(16) 0.5869(2) 0.09848(8) 0.0526(4) Uani d . 1 . .
    H H1 0.3522(17) 0.738(3) 0.1247(10) 0.080(6) Uiso d . 1 . .
    H H2 0.2726(17) 0.408(2) -0.0873(9) 0.073(5) Uiso d . 1 . .
    H H3 0.1834(19) 0.141(3) -0.1108(12) 0.099(7) Uiso d . 1 . .
    H H4 0.0621(19) 0.051(3) -0.0461(11) 0.089(7) Uiso d . 1 . .
    H H5 0.1146(18) 0.475(3) 0.0680(10) 0.083(6) Uiso d . 1 . .
    H H7 0.4767(18) 0.367(3) 0.2099(10) 0.077(6) Uiso d . 1 . .
    H H8 0.7714(19) 0.522(3) 0.3822(11) 0.094(7) Uiso d . 1 . .
    H H9 0.7932(19) 0.744(3) 0.3052(10) 0.083(6) Uiso d . 1 . .
    H H10 0.6560(18) 0.777(3) 0.1759(10) 0.090(6) Uiso d . 1 . .
    H H12 0.5600(18) 0.853(2) -0.0360(9) 0.064(5) Uiso d . 1 . .
    H H13 0.4472(17) 0.928(2) -0.1648(9) 0.076(5) Uiso d . 1 . .
    H H15 0.2541(18) 0.935(3) -0.2732(10) 0.087(6) Uiso d . 1 . .
    H H16 0.041(2) 0.891(3) -0.3203(13) 0.113(8) Uiso d . 1 . .
    H H17 -0.047(2) 0.776(3) -0.2404(12) 0.107(8) Uiso d . 1 . .
    H H18 0.0647(16) 0.705(2) -0.1138(9) 0.066(5) Uiso d . 1 . .
    H H21 0.1904(15) 0.710(2) 0.0184(8) 0.055(5) Uiso d . 1 . .
    H H22 0.4510(15) 0.472(2) 0.0725(8) 0.057(5) Uiso d . 1 . .
loop_
    _atom_site_aniso_label
    _atom_site_aniso_U_11
    _atom_site_aniso_U_22
    _atom_site_aniso_U_33
    _atom_site_aniso_U_12
    _atom_site_aniso_U_13
    _atom_site_aniso_U_23
    O1 0.0548(8) 0.0777(9) 0.0510(6) -0.0024(6) 0.0199(6) 0.0111(6)
    N1 0.0553(10) 0.0593(10) 0.0451(7) -0.0015(7) 0.0201(7) -0.0059(6)
    N2 0.0853(14) 0.0791(13) 0.0802(10) -0.0210(10) 0.0380(10) -0.0002(9)
    N3 0.0791(13) 0.0742(12) 0.0544(9) -0.0034(10) 0.0205(8) 0.0110(7)
    C1 0.0464(11) 0.0572(11) 0.0479(8) -0.0006(8) 0.0147(8) 0.0004(7)
    C2 0.0677(14) 0.0614(12) 0.0625(10) -0.0053(10) 0.0296(10) -0.0082(9)
    C3 0.0791(16) 0.0637(13) 0.0711(12) -0.0062(11) 0.0261(11) -0.0124(10)
    C4 0.0768(16) 0.0669(14) 0.0712(12) -0.0135(12) 0.0172(11) 0.0009(11)
    C5 0.0717(15) 0.0705(13) 0.0615(10) -0.0078(11) 0.0305(10) -0.0007(10)
    C6 0.0556(12) 0.0525(10) 0.0492(9) 0.0008(9) 0.0223(8) -0.0024(7)
    C7 0.0701(15) 0.0624(12) 0.0539(10) -0.0053(10) 0.0246(10) 0.0031(9)
    C8 0.0690(16) 0.0815(15) 0.0561(11) -0.0004(12) 0.0146(10) 0.0068(10)
    C9 0.0666(15) 0.0794(15) 0.0596(11) -0.0132(12) 0.0152(10) 0.0003(10)
    C10 0.0683(14) 0.0639(12) 0.0529(10) -0.0049(10) 0.0217(9) 0.0019(9)
    C11 0.0582(13) 0.0539(10) 0.0433(8) 0.0026(9) 0.0183(8) 0.0005(7)
    C12 0.0592(14) 0.0595(11) 0.0568(10) -0.0026(10) 0.0236(9) 0.0017(8)
    C13 0.0733(15) 0.0580(11) 0.0573(10) -0.0009(10) 0.0301(10) 0.0073(8)
    C14 0.0625(14) 0.0563(11) 0.0516(9) 0.0025(9) 0.0209(9) 0.0041(8)
    C15 0.0777(18) 0.0720(13) 0.0576(11) 0.0021(11) 0.0219(11) 0.0106(9)
    C16 0.0798(19) 0.1046(18) 0.0596(12) -0.0013(14) 0.0131(12) 0.0173(12)
    C17 0.0630(18) 0.119(2) 0.0697(13) 0.0006(14) 0.0104(11) 0.0228(12)
    C18 0.0620(15) 0.0829(14) 0.0636(11) -0.0025(11) 0.0214(10) 0.0088(10)
    C19 0.0585(14) 0.0518(10) 0.0526(9) 0.0029(9) 0.0196(8) 0.0003(8)
    C20 0.0554(13) 0.0495(10) 0.0484(8) 0.0016(8) 0.0215(8) -0.0003(7)
    C21 0.0542(12) 0.0591(11) 0.0475(9) 0.0053(9) 0.0217(8) 0.0007(8)
    C22 0.0566(13) 0.0551(11) 0.0480(9) 0.0021(9) 0.0222(8) 0.0009(8)
_geom_special_details
;
 All esds (except the esd in the dihedral angle between two l.s. planes)
 are estimated using the full covariance matrix.  The cell esds are taken
 into account individually in the estimation of esds in distances, angles
 and torsion angles; correlations between esds in cell parameters are only
 used when they are defined by crystal symmetry.  An approximate (isotropic)
 treatment of cell esds is used for estimating esds involving l.s. planes.
;
loop_
    _geom_bond_atom_site_label_1
    _geom_bond_atom_site_label_2
    _geom_bond_site_symmetry_2
    _geom_bond_distance
    _geom_bond_publ_flag
    O1 C11 . 1.3732(19) n
    O1 C22 . 1.4492(19) n
    N1 C22 . 1.419(2) n
    N1 C21 . 1.483(2) n
    N1 H1 . 0.97(2) n
    N2 C4 . 1.331(3) n
    N2 C5 . 1.332(2) n
    N3 C8 . 1.328(3) n
    N3 C7 . 1.342(2) n
    C1 C2 . 1.374(2) ?
    C1 C5 . 1.381(2) ?
    C1 C21 . 1.522(2) n
    C2 C3 . 1.384(3) ?
    C2 H2 . 1.017(17) ?
    C3 C4 . 1.365(3) ?
    C3 H3 . 0.95(2) ?
    C4 H4 . 0.98(2) ?
    C5 H5 . 1.002(19) ?
    C6 C10 . 1.374(2) ?
    C6 C7 . 1.378(2) ?
    C6 C22 . 1.512(2) n
    C7 H7 . 1.02(2) ?
    C8 C9 . 1.368(3) ?
    C8 H8 . 1.03(2) ?
    C9 C10 . 1.389(3) ?
    C9 H9 . 0.98(2) ?
    C10 H10 . 0.99(2) ?
    C11 C20 . 1.363(2) ?
    C11 C12 . 1.415(2) ?
    C12 C13 . 1.359(3) ?
    C12 H12 . 0.962(19) ?
    C13 C14 . 1.404(3) ?
    C13 H13 . 1.017(18) ?
    C14 C15 . 1.414(2) ?
    C14 C19 . 1.422(2) ?
    C15 C16 . 1.341(3) ?
    C15 H15 . 1.040(19) ?
    C16 C17 . 1.402(3) ?
    C16 H16 . 0.97(2) ?
    C17 C18 . 1.372(3) ?
    C17 H17 . 0.98(2) ?
    C18 C19 . 1.409(3) ?
    C18 H18 . 0.988(17) ?
    C19 C20 . 1.431(2) ?
    C20 C21 . 1.520(2) ?
    C21 H21 . 0.975(16) ?
    C22 H22 . 1.032(17) n
loop_
    _geom_angle_atom_site_label_1
    _geom_angle_atom_site_label_2
    _geom_angle_atom_site_label_3
    _geom_angle_site_symmetry_1
    _geom_angle_site_symmetry_3
    _geom_angle
    _geom_angle_publ_flag
    C11 O1 C22 . . 113.65(13) n
    C22 N1 C21 . . 111.52(12) n
    C22 N1 H1 . . 109.1(11) ?
    C21 N1 H1 . . 113.5(11) ?
    C4 N2 C5 . . 116.46(18) n
    C8 N3 C7 . . 116.90(17) n
    C2 C1 C5 . . 116.69(17) ?
    C2 C1 C21 . . 124.50(16) ?
    C5 C1 C21 . . 118.79(15) ?
    C1 C2 C3 . . 119.44(18) ?
    C1 C2 H2 . . 119.6(10) ?
    C3 C2 H2 . . 120.9(10) ?
    C4 C3 C2 . . 119.0(2) ?
    C4 C3 H3 . . 121.6(14) ?
    C2 C3 H3 . . 119.3(13) ?
    N2 C4 C3 . . 123.3(2) ?
    N2 C4 H4 . . 116.1(12) ?
    C3 C4 H4 . . 120.6(12) ?
    N2 C5 C1 . . 125.15(18) ?
    N2 C5 H5 . . 117.1(11) ?
    C1 C5 H5 . . 117.7(11) ?
    C10 C6 C7 . . 117.81(16) ?
    C10 C6 C22 . . 123.44(15) ?
    C7 C6 C22 . . 118.75(17) ?
    N3 C7 C6 . . 124.0(2) ?
    N3 C7 H7 . . 114.2(10) ?
    C6 C7 H7 . . 121.8(10) ?
    N3 C8 C9 . . 123.56(19) ?
    N3 C8 H8 . . 117.4(12) ?
    C9 C8 H8 . . 119.0(12) ?
    C8 C9 C10 . . 118.7(2) ?
    C8 C9 H9 . . 121.3(11) ?
    C10 C9 H9 . . 120.0(11) ?
    C6 C10 C9 . . 119.09(18) ?
    C6 C10 H10 . . 121.0(11) ?
    C9 C10 H10 . . 119.9(12) ?
    C20 C11 O1 . . 123.91(14) ?
    C20 C11 C12 . . 122.79(15) ?
    O1 C11 C12 . . 113.30(17) ?
    C13 C12 C11 . . 119.1(2) ?
    C13 C12 H12 . . 123.7(10) ?
    C11 C12 H12 . . 117.2(10) ?
    C12 C13 C14 . . 121.13(17) ?
    C12 C13 H13 . . 116.8(11) ?
    C14 C13 H13 . . 122.0(10) ?
    C13 C14 C15 . . 121.03(17) ?
    C13 C14 C19 . . 119.30(15) ?
    C15 C14 C19 . . 119.65(19) ?
    C16 C15 C14 . . 121.3(2) ?
    C16 C15 H15 . . 122.1(11) ?
    C14 C15 H15 . . 116.6(11) ?
    C15 C16 C17 . . 119.8(2) ?
    C15 C16 H16 . . 123.2(14) ?
    C17 C16 H16 . . 116.9(14) ?
    C18 C17 C16 . . 120.6(2) ?
    C18 C17 H17 . . 118.8(13) ?
    C16 C17 H17 . . 120.5(12) ?
    C17 C18 C19 . . 121.2(2) ?
    C17 C18 H18 . . 118.3(10) ?
    C19 C18 H18 . . 120.5(10) ?
    C18 C19 C14 . . 117.29(16) ?
    C18 C19 C20 . . 123.26(16) ?
    C14 C19 C20 . . 119.45(17) ?
    C11 C20 C19 . . 118.07(14) ?
    C11 C20 C21 . . 119.66(14) ?
    C19 C20 C21 . . 122.23(17) ?
    N1 C21 C20 . . 111.47(15) ?
    N1 C21 C1 . . 108.81(14) n
    C20 C21 C1 . . 115.12(13) ?
    N1 C21 H21 . . 105.9(9) ?
    C20 C21 H21 . . 108.8(9) ?
    C1 C21 H21 . . 106.2(10) ?
    N1 C22 O1 . . 113.38(14) n
    N1 C22 C6 . . 112.33(12) ?
    O1 C22 C6 . . 105.59(14) ?
    N1 C22 H22 . . 108.7(9) ?
    O1 C22 H22 . . 107.5(8) ?
    C6 C22 H22 . . 109.2(9) ?
loop_
    _geom_torsion_atom_site_label_1
    _geom_torsion_atom_site_label_2
    _geom_torsion_atom_site_label_3
    _geom_torsion_atom_site_label_4
    _geom_torsion_site_symmetry_1
    _geom_torsion_site_symmetry_2
    _geom_torsion_site_symmetry_3
    _geom_torsion_site_symmetry_4
    _geom_torsion
    _geom_torsion_publ_flag
    C5 C1 C2 C3 . . . . -0.3(3) ?
    C21 C1 C2 C3 . . . . 178.03(18) ?
    C1 C2 C3 C4 . . . . 1.4(3) ?
    C5 N2 C4 C3 . . . . 0.1(3) ?
    C2 C3 C4 N2 . . . . -1.3(3) ?
    C4 N2 C5 C1 . . . . 1.0(3) ?
    C2 C1 C5 N2 . . . . -0.9(3) ?
    C21 C1 C5 N2 . . . . -179.35(18) ?
    C8 N3 C7 C6 . . . . 0.7(3) ?
    C10 C6 C7 N3 . . . . -0.6(3) ?
    C22 C6 C7 N3 . . . . 179.19(17) ?
    C7 N3 C8 C9 . . . . -0.1(3) ?
    N3 C8 C9 C10 . . . . -0.6(3) ?
    C7 C6 C10 C9 . . . . -0.1(3) ?
    C22 C6 C10 C9 . . . . -179.90(17) ?
    C8 C9 C10 C6 . . . . 0.7(3) ?
    C22 O1 C11 C20 . . . . 13.0(2) ?
    C22 O1 C11 C12 . . . . -167.37(14) ?
    C20 C11 C12 C13 . . . . -3.9(3) ?
    O1 C11 C12 C13 . . . . 176.41(15) ?
    C11 C12 C13 C14 . . . . 1.3(3) ?
    C12 C13 C14 C15 . . . . -179.09(18) ?
    C12 C13 C14 C19 . . . . 2.7(3) ?
    C13 C14 C15 C16 . . . . -176.6(2) ?
    C19 C14 C15 C16 . . . . 1.6(3) ?
    C14 C15 C16 C17 . . . . 0.5(4) ?
    C15 C16 C17 C18 . . . . -1.6(4) ?
    C16 C17 C18 C19 . . . . 0.5(4) ?
    C17 C18 C19 C14 . . . . 1.6(3) ?
    C17 C18 C19 C20 . . . . -178.5(2) ?
    C13 C14 C19 C18 . . . . 175.59(17) ?
    C15 C14 C19 C18 . . . . -2.6(3) ?
    C13 C14 C19 C20 . . . . -4.4(2) ?
    C15 C14 C19 C20 . . . . 177.40(16) ?
    O1 C11 C20 C19 . . . . -178.17(14) ?
    C12 C11 C20 C19 . . . . 2.2(2) ?
    O1 C11 C20 C21 . . . . 4.2(2) ?
    C12 C11 C20 C21 . . . . -175.39(15) ?
    C18 C19 C20 C11 . . . . -178.01(17) ?
    C14 C19 C20 C11 . . . . 1.9(2) ?
    C18 C19 C20 C21 . . . . -0.5(3) ?
    C14 C19 C20 C21 . . . . 179.47(16) ?
    C22 N1 C21 C20 . . . . -41.2(2) ?
    C22 N1 C21 C1 . . . . 86.79(17) ?
    C11 C20 C21 N1 . . . . 10.0(2) ?
    C19 C20 C21 N1 . . . . -167.51(15) ?
    C11 C20 C21 C1 . . . . -114.56(18) ?
    C19 C20 C21 C1 . . . . 67.9(2) ?
    C2 C1 C21 N1 . . . . -109.53(19) ?
    C5 C1 C21 N1 . . . . 68.8(2) ?
    C2 C1 C21 C20 . . . . 16.4(3) n
    C5 C1 C21 C20 . . . . -165.26(17) ?
    C21 N1 C22 O1 . . . . 61.15(19) ?
    C21 N1 C22 C6 . . . . -179.25(14) ?
    C11 O1 C22 N1 . . . . -46.19(18) ?
    C11 O1 C22 C6 . . . . -169.58(13) ?
    C10 C6 C22 N1 . . . . -111.91(19) ?
    C7 C6 C22 N1 . . . . 68.3(2) n
    C10 C6 C22 O1 . . . . 12.1(2) ?
    C7 C6 C22 O1 . . . . -167.64(15) ?
loop_
    _geom_hbond_atom_site_label_D
    _geom_hbond_atom_site_label_H
    _geom_hbond_atom_site_label_A
    _geom_hbond_site_symmetry_A
    _geom_hbond_distance_DH
    _geom_hbond_distance_HA
    _geom_hbond_distance_DA
    _geom_hbond_angle_DHA
    _geom_hbond_publ_flag
    N1 H1 N3 2_655 0.98(2) 2.04(2) 3.009(2) 170.7(17) yes
data_global
_journal_date_recd_electronic     2008-01-18
_journal_date_accepted     2008-02-05
_journal_name_full     'Acta Crystallographica, Section E'
_journal_year     2008
_journal_volume     64
_journal_issue      3
_journal_page_first     o573
_journal_page_last     o573
_journal_paper_category     QO
_journal_coeditor_code     SU2043
_publ_contact_author_name     'Bet\"ul \,Sen'
_publ_contact_author_address
;
Dokuz Eyl\"ul University
Department of Physics
T\?inaztepe 35160
Buca-\.Izmir
Turkey
;
_publ_contact_author_email     betul.sen@deu.edu.tr
_publ_contact_author_fax     '+90-232-4534188'
_publ_contact_author_phone     '+90-232-4128667'
_publ_section_title
;
1,3-Di-3-pyridyl-2,3-dihydro-1<i>H</i>-naphth[1,2-<i>e</i>][1,3]oxazine
;
loop_
    _publ_author_name
    _publ_author_address
    'Bet\"ul \,Sen'
;
Department of Physics
Dokuz Eyl\"ul University
35160 Buca-\.Izmir
Turkey
;
    'Zuhal Turgut'
;
Department of Chemistry
Y\ild\iz Technical University
34210 Davutpa\,sa Campus-\.Istanbul
Turkey
;
    'Emel Pelit'
;
Department of Chemistry
Y\ild\iz Technical University
34210 Davutpa\,sa Campus-\.Istanbul
Turkey
;
    'Ayg\"un, Muhittin'
;
Department of Physics
Dokuz Eyl\"ul University
35160 Buca-\.Izmir
Turkey
;
