# Supplementary material for: 1,3-Di-3-pyridyl-2,3-dihydro-1H-naphth[1,2-e][1,3]oxazine
Source: Acta Crystallogr Sect E Struct Rep Online. 2008 Feb 13;64(Pt 3):o573. doi: 10.1107/S1600536808003887 (PMC2960797; doi:10.1107/S1600536808003887)
Supplement: Supplementary file 2 [file e-64-0o573-Isup2.hkl]

#
# Unique observed reflections after correcting
# for dispersion and merging Friedel opposites
#
data_I
_shelx_title ' orhmuhit15'
_shelx_refln_list_code          3
_shelx_F_calc_maximum      146.97
_exptl_crystal_F_000       712.00
_reflns_d_resolution_high  0.7778
 
loop_
 _symmetry_equiv_pos_as_xyz
 'x, y, z'
 '-x, y+1/2, -z+1/2'
 '-x, -y, -z'
 'x, -y-1/2, z-1/2'
 
_cell_length_a    12.1720
_cell_length_b     8.0444
_cell_length_c    18.7716
_cell_angle_alpha  90.000
_cell_angle_beta  112.615
_cell_angle_gamma  90.000
 
loop_
 _refln_index_h
 _refln_index_k
 _refln_index_l
 _refln_F_meas
 _refln_F_sigma
 _refln_A_calc
 _refln_B_calc
   2   0   0     18.7689      0.7475    -19.3455      0.0000
   3   0   0     51.7151      0.7559    -52.8329      0.0000
   4   0   0     30.4470      0.5067     29.4788      0.0000
   5   0   0     39.4124      1.0205    -39.8707      0.0000
   6   0   0     27.4719      1.5531    -25.2105      0.0000
   7   0   0     19.7520      1.9467    -19.8314      0.0000
   8   0   0      0.0000      2.5301     -0.2087      0.0000
   9   0   0      7.6352      1.5989      7.9972      0.0000
   1   1   0     46.0489      1.1383     46.4123      0.0000
   2   1   0     67.5277      3.3207    -69.0700      0.0000
   3   1   0     11.1321      0.6516     11.3635      0.0000
   4   1   0      2.8733      2.1555      2.9346      0.0000
   5   1   0     32.1650      0.4861     31.0144      0.0000
   6   1   0      2.7781      2.0200     -1.7629      0.0000
   7   1   0      2.4733      2.8447     -1.7535      0.0000
   8   1   0      1.3374      2.1264      1.6582      0.0000
   9   1   0      0.0000      2.2981      0.7687      0.0000
  10   1   0      8.0997      1.4590      8.7374      0.0000
  11   1   0      2.8969      2.5086      3.0497      0.0000
  12   1   0      1.9363      2.8828     -1.8932      0.0000
   0   2   0    114.3953      3.0547   -111.4294      0.0000
   1   2   0     35.6929      0.7809    -36.6403      0.0000
   2   2   0      7.1331      0.7142     -6.7058      0.0000
   3   2   0      8.0266      0.5854     -7.7211      0.0000
   4   2   0      2.4307      1.8678     -2.5392      0.0000
   5   2   0     31.9296      0.5852     31.2697      0.0000
   6   2   0      3.4290      1.6480      2.3868      0.0000
   7   2   0     14.0660      0.7066     13.8830      0.0000
   8   2   0      5.2226      1.1590     -5.4514      0.0000
   9   2   0      6.5457      1.4908      6.0276      0.0000
  10   2   0      3.8849      1.6414     -4.8550      0.0000
  11   2   0      5.1701      1.4293      6.0519      0.0000
  12   2   0      9.8467      2.4938     -9.1485      0.0000
  13   2   0      3.3365      2.4899      3.2623      0.0000
  14   2   0      1.4916      2.9217     -1.0051      0.0000
   1   3   0      7.4952      0.4642     -7.2681      0.0000
   2   3   0     27.5100      0.9936    -26.9865      0.0000
   3   3   0     23.1507      1.0009     23.0762      0.0000
   4   3   0      1.3110      1.7586     -0.1975      0.0000
   5   3   0      9.0210      0.4879     -8.6751      0.0000
   6   3   0     16.0066      0.3165     15.3021      0.0000
   7   3   0      2.4531      1.8613      1.9577      0.0000
   8   3   0      5.4432      1.1971     -6.4340      0.0000
   9   3   0      5.4918      1.1617      6.1165      0.0000
  10   3   0     14.7612      0.9444    -15.3051      0.0000
  11   3   0      3.8439      2.2986     -4.0280      0.0000
  12   3   0      1.3162      2.2065     -0.2531      0.0000
  13   3   0      2.9589      2.3008      3.3237      0.0000
   0   4   0     15.9403      0.7225    -16.0464      0.0000
   1   4   0     16.1094      0.4520     16.2950      0.0000
   2   4   0     15.1920      0.5115     14.9177      0.0000
   3   4   0      3.3963      1.1254     -3.0174      0.0000
   4   4   0      0.0000      1.6321      0.5258      0.0000
   5   4   0      0.0000      1.6871     -1.9837      0.0000
   6   4   0      2.7142      1.6914      3.0902      0.0000
   7   4   0      1.7248      1.8326     -0.6155      0.0000
   8   4   0     10.1732      0.4772    -10.1480      0.0000
   9   4   0      2.9140      1.8406     -3.2898      0.0000
  10   4   0      5.7834      1.1737      6.3613      0.0000
  11   4   0      1.8088      2.2017     -3.0013      0.0000
  12   4   0      2.0521      2.2491      0.4899      0.0000
  13   4   0      2.1673      2.3316      0.6169      0.0000
   1   5   0      6.1831      0.6326     -5.3708      0.0000
   2   5   0      4.3933      0.8356     -4.7998      0.0000
   3   5   0      8.4955      0.4886      8.0182      0.0000
   4   5   0     10.1791      0.4108    -10.0548      0.0000
   5   5   0      0.0000      1.6950      0.7157      0.0000
   6   5   0      0.0000      1.7817     -0.3199      0.0000
   7   5   0      6.1550      0.7132     -5.9236      0.0000
   8   5   0      1.3899      1.6606     -2.0453      0.0000
   9   5   0      0.0000      2.0218      2.5222      0.0000
  10   5   0      5.5933      1.2422      6.1611      0.0000
  11   5   0      0.0000      2.2544      0.4675      0.0000
  12   5   0      0.0000      2.8039     -1.0440      0.0000
   0   6   0      7.3042      0.9623     -7.3361      0.0000
   1   6   0      2.1591      1.7757      1.6862      0.0000
   2   6   0     12.5712      0.4401    -12.5675      0.0000
   3   6   0      8.0520      0.5527      7.4985      0.0000
   4   6   0      9.5654      0.7767      9.3708      0.0000
   5   6   0      8.3830      0.4536     -8.1908      0.0000
   6   6   0      7.7198      0.5746      6.8757      0.0000
   7   6   0      4.0338      1.0545     -3.6923      0.0000
   8   6   0      4.4255      0.9345      5.1143      0.0000
   9   6   0      6.9951      0.6753     -7.1423      0.0000
  10   6   0      1.6265      1.9059      2.2553      0.0000
  11   6   0      1.5495      2.0608      1.7647      0.0000
   1   7   0     14.1944      0.4225    -13.8549      0.0000
   2   7   0      4.8561      1.3022      4.5915      0.0000
   3   7   0      1.5421      1.7237      3.0269      0.0000
   4   7   0      2.8652      1.1965      2.7086      0.0000
   5   7   0      2.9720      1.2714      0.5475      0.0000
   6   7   0      4.4223      1.0863     -5.4700      0.0000
   7   7   0      3.0343      1.3574      2.5857      0.0000
   8   7   0      1.6037      1.7876      1.9102      0.0000
   9   7   0      3.5083      1.6368      3.9175      0.0000
  10   7   0      3.7942      1.6146     -2.6244      0.0000
   0   8   0      3.8051      1.7927      3.0209      0.0000
   1   8   0      7.2473      0.5283      7.0966      0.0000
   2   8   0      5.5400      0.9774     -6.8940      0.0000
   3   8   0      0.0000      1.7174      0.4524      0.0000
   4   8   0      2.2717      1.5650     -2.7932      0.0000
   5   8   0      3.9519      1.1268      4.6399      0.0000
   6   8   0      6.1736      0.7161     -7.1306      0.0000
   7   8   0      0.0000      1.7875     -1.3573      0.0000
   8   8   0      1.5753      1.8325      0.4577      0.0000
   9   8   0      2.7814      1.8393      3.5410      0.0000
   1   9   0      3.7646      1.1784      4.0731      0.0000
   2   9   0      3.0069      1.4983     -4.2471      0.0000
   3   9   0      2.4273      1.5593      3.1535      0.0000
   4   9   0      0.9308      1.7046     -1.1684      0.0000
   5   9   0      0.0000      1.8071     -0.4171      0.0000
   6   9   0      1.2947      1.7289     -1.6276      0.0000
   7   9   0      0.6007      1.9942     -1.3177      0.0000
   0  10   0      4.3638      1.4102     -4.4180      0.0000
   1  10   0      0.0000      1.8465      0.1546      0.0000
   2  10   0      0.0000      1.7447      1.6891      0.0000
   3  10   0      2.0788      1.8564     -0.9197      0.0000
 -12   1   1      3.6136      2.8175      3.0676      0.0000
 -11   1   1      2.3998      2.4877      1.0999      0.0000
 -10   1   1      0.9156      2.3293      1.0928      0.0000
  -9   1   1      7.7040      1.1546     -8.1660      0.0000
  -8   1   1      3.2697      2.1404      3.7934      0.0000
  -7   1   1     12.3701      1.3661     11.9190      0.0000
  -6   1   1     18.3890      1.6317    -18.2741      0.0000
  -5   1   1      1.3473      2.0967      0.7191      0.0000
  -4   1   1     19.7192      1.2871    -20.5127      0.0000
  -3   1   1     25.7198      1.0873     27.0978      0.0000
  -2   1   1     34.8402      1.3348    -37.5338      0.0000
  -1   1   1      9.3635      0.6030     10.1932      0.0000
   0   1   1     55.8627      4.3457    -59.3370      0.0000
   1   1   1      4.5192      0.9652      4.8540      0.0000
   2   1   1     62.8393      2.9413     65.0219      0.0000
   3   1   1     30.0802      1.1686     32.1568      0.0000
   4   1   1      9.3005      0.5555     -9.4875      0.0000
   5   1   1      4.8171      0.9959     -5.6320      0.0000
   6   1   1      0.3373      1.8138      0.3216      0.0000
   7   1   1      8.3218      0.7194      7.6840      0.0000
   8   1   1      3.6230      1.6421     -2.8487      0.0000
   9   1   1     13.8539      1.1568    -14.1950      0.0000
  10   1   1      9.3054      0.8920      9.6274      0.0000
  11   1   1      0.2177      2.4087     -0.6457      0.0000
  12   1   1      2.1429      2.6891      1.2340      0.0000
 -14   2   1      0.0000      2.9418     -0.6248      0.0000
 -13   2   1      4.6610      1.8955      5.7784      0.0000
 -12   2   1      7.1231      1.5702      7.4945      0.0000
 -11   2   1      9.0818      1.4216    -10.3312      0.0000
 -10   2   1      2.1802      2.6113     -1.6549      0.0000
  -9   2   1      3.7608      2.2702     -3.6733      0.0000
  -8   2   1      2.5785      2.0649      1.7610      0.0000
  -7   2   1      4.2830      1.2446      4.2758      0.0000
  -6   2   1      3.2426      1.7871      2.4758      0.0000
  -5   2   1      4.6179      1.0967      4.0274      0.0000
  -4   2   1      2.1419      1.8409      1.9687      0.0000
  -3   2   1     16.6077      0.4965    -16.8147      0.0000
  -2   2   1     20.9928      0.3950     21.5978      0.0000
  -1   2   1     25.4178      0.5772     26.5002      0.0000
   0   2   1    124.5898      3.9364   -122.1545      0.0000
   1   2   1     13.8134      0.7418     13.9807      0.0000
   2   2   1     23.1598      1.3821     24.1557      0.0000
   3   2   1      6.3131      0.6933     -6.7470      0.0000
   4   2   1     57.6264      1.6304    -56.1139      0.0000
   5   2   1     16.8428      0.3448     16.1667      0.0000
   6   2   1     16.8516      0.3238     15.9686      0.0000
   7   2   1      0.0000      2.0762      1.5172      0.0000
   8   2   1      4.2793      2.1742      4.5821      0.0000
   9   2   1      1.9557      2.1508     -2.2198      0.0000
  10   2   1      4.6123      1.5546      3.3686      0.0000
  11   2   1      3.9268      1.8536      3.8944      0.0000
  12   2   1      3.9371      2.2156     -3.7688      0.0000
  13   2   1      0.0000      2.5549     -0.4224      0.0000
 -13   3   1      1.6461      2.3714      0.6213      0.0000
 -12   3   1      2.9515      2.3169      2.7501      0.0000
 -11   3   1      0.0000      2.1335     -1.5366      0.0000
 -10   3   1      5.1386      2.1985     -6.1242      0.0000
  -9   3   1      3.6486      1.7490     -3.2813      0.0000
  -8   3   1      7.4435      0.9078      7.5009      0.0000
  -7   3   1      2.4825      1.7957     -2.6995      0.0000
  -6   3   1      4.4349      1.0978      4.3155      0.0000
  -5   3   1      1.2016      1.7020      1.0479      0.0000
  -4   3   1      6.4332      0.6030      7.1021      0.0000
  -3   3   1     41.1140      1.6587     41.7118      0.0000
  -2   3   1     10.1443      0.4843    -10.1478      0.0000
  -1   3   1     15.2512      0.4672     15.7603      0.0000
   0   3   1      3.3811      1.0559      3.8872      0.0000
   1   3   1     45.5530      1.9658    -46.9225      0.0000
   2   3   1     16.0594      0.7586    -15.7982      0.0000
   3   3   1      8.7253      0.5209      7.6926      0.0000
   4   3   1     13.4531      0.4945     13.0806      0.0000
   5   3   1     21.9535      0.4919    -20.0888      0.0000
   6   3   1      9.2295      0.4860      9.2510      0.0000
   7   3   1     10.8794      0.4783    -10.6865      0.0000
   8   3   1      8.6851      0.7671      7.7713      0.0000
   9   3   1      0.5735      2.0922      1.6507      0.0000
  10   3   1      3.7299      1.7302     -3.9464      0.0000
  11   3   1      7.7865      1.1914     -7.5776      0.0000
  12   3   1      3.1219      2.2589      3.6908      0.0000
  13   3   1      1.5804      2.5702     -0.6994      0.0000
 -13   4   1      0.0000      2.3338     -1.5149      0.0000
 -12   4   1      4.4289      2.9652     -4.0027      0.0000
 -11   4   1      1.9472      2.1910      0.3843      0.0000
 -10   4   1      4.6202      1.4543     -4.1753      0.0000
  -9   4   1      2.9115      1.8566      2.4017      0.0000
  -8   4   1      7.2091      0.7443      7.3396      0.0000
  -7   4   1      3.5818      1.1531     -3.4987      0.0000
  -6   4   1      0.0000      1.6821     -0.8178      0.0000
  -5   4   1     15.0811      0.6537     14.5180      0.0000
  -4   4   1      1.3648      1.7247     -1.6478      0.0000
  -3   4   1     13.2952      0.4358     13.3336      0.0000
  -2   4   1     13.0102      0.4323    -12.9190      0.0000
  -1   4   1     32.8567      1.2930    -33.2551      0.0000
   0   4   1     30.9327      1.0339     30.8755      0.0000
   1   4   1     11.5245      0.4121     11.2634      0.0000
   2   4   1     18.6626      0.6434     18.7581      0.0000
   3   4   1     16.8522      0.7960     16.1696      0.0000
   4   4   1      1.2792      1.5667     -1.3541      0.0000
   5   4   1     16.4576      0.4443    -16.1754      0.0000
   6   4   1      4.1513      0.8797      3.5174      0.0000
   7   4   1     11.8098      0.4230    -12.1648      0.0000
   8   4   1     12.6669      0.4491     12.6058      0.0000
   9   4   1     12.0174      0.5835    -12.7407      0.0000
  10   4   1      3.5226      1.9131      1.9160      0.0000
  11   4   1      0.0000      2.2219     -0.2904      0.0000
  12   4   1      2.6952      2.2673      2.8749      0.0000
 -12   5   1      1.7401      2.1100     -0.6772      0.0000
 -11   5   1      2.8957      2.2533      4.5748      0.0000
 -10   5   1      7.4811      1.5198     -8.3204      0.0000
  -9   5   1      3.8468      1.1969      4.6981      0.0000
  -8   5   1      2.7147      1.7813     -1.8137      0.0000
  -7   5   1      4.0377      1.0077      2.9889      0.0000
  -6   5   1      6.0233      0.6767     -5.5560      0.0000
  -5   5   1      3.2646      1.4014     -3.2601      0.0000
  -4   5   1      0.0000      1.5873      1.4441      0.0000
  -3   5   1     10.1013      0.4039     -9.7716      0.0000
  -2   5   1     12.8854      0.7645    -12.7428      0.0000
  -1   5   1     18.2660      0.7214     17.7896      0.0000
   0   5   1     10.9550      0.7483     10.4953      0.0000
   1   5   1      0.0000      1.6715     -0.0095      0.0000
   2   5   1      3.2127      1.2649     -0.0722      0.0000
   3   5   1      7.8096      0.5213     -7.3277      0.0000
   4   5   1      3.8239      1.1852     -4.5066      0.0000
   5   5   1      5.1402      0.9084      5.0766      0.0000
   6   5   1      0.0000      1.7077     -1.5969      0.0000
   7   5   1      4.9112      0.8935      4.7791      0.0000
   8   5   1      4.9636      0.9589      4.7131      0.0000
   9   5   1      5.8950      0.8116      6.1611      0.0000
  10   5   1      6.2822      1.1278     -6.5077      0.0000
  11   5   1      0.0000      2.7607      2.3817      0.0000
  12   5   1      0.0000      2.3282     -1.1551      0.0000
 -11   6   1      2.3988      2.2876      2.7530      0.0000
 -10   6   1      1.7961      2.0294      1.6784      0.0000
  -9   6   1      3.2819      1.5023     -3.3168      0.0000
  -8   6   1      5.1953      0.7989      5.2803      0.0000
  -7   6   1      1.7515      1.7020      0.3070      0.0000
  -6   6   1      9.1305      0.8746     -8.6500      0.0000
  -5   6   1      3.0756      1.1317      2.1651      0.0000
  -4   6   1      6.2319      0.5951     -6.0345      0.0000
  -3   6   1      3.0859      1.1064     -3.3530      0.0000
  -2   6   1      1.3427      1.6954      0.0784      0.0000
  -1   6   1      3.8006      0.9700     -2.1468      0.0000
   0   6   1     11.2488      0.5845     11.0259      0.0000
   1   6   1      5.6230      0.6931     -5.2745      0.0000
   2   6   1      3.3675      1.1235     -2.7755      0.0000
   3   6   1      3.2782      1.3637     -3.4046      0.0000
   4   6   1      5.0166      0.6706     -5.1449      0.0000
   5   6   1      7.4407      0.5475      7.8903      0.0000
   6   6   1      2.7064      1.6784      2.4896      0.0000
   7   6   1      1.9148      1.6492     -2.1588      0.0000
   8   6   1      8.4050      0.5667     -8.8589      0.0000
   9   6   1      6.2645      0.6975      7.1646      0.0000
  10   6   1      0.0000      2.0884     -0.0028      0.0000
  11   6   1      0.0000      2.1121     -0.5309      0.0000
 -10   7   1      3.9955      1.1827      4.8918      0.0000
  -9   7   1      1.7486      1.7313      0.1491      0.0000
  -8   7   1      2.4625      1.7508     -1.6693      0.0000
  -7   7   1      4.9648      0.9384      5.1392      0.0000
  -6   7   1      4.0375      1.0462      3.7413      0.0000
  -5   7   1      8.0271      0.4037     -8.0208      0.0000
  -4   7   1      2.1688      1.5821     -1.4449      0.0000
  -3   7   1      9.8990      0.8049     -9.7972      0.0000
  -2   7   1     23.3515      1.4060     22.4211      0.0000
  -1   7   1     13.9447      0.5290    -13.7560      0.0000
   0   7   1      3.9361      0.9995      4.1903      0.0000
   1   7   1      0.6175      1.5954     -0.6632      0.0000
   2   7   1      2.8040      1.2182      3.6654      0.0000
   3   7   1      5.0678      0.6152      5.4323      0.0000
   4   7   1      0.0000      1.6918      0.7145      0.0000
   5   7   1      9.5652      0.7834    -10.4395      0.0000
   6   7   1      0.0000      1.8416     -1.6095      0.0000
   7   7   1      4.5397      0.9431      4.0915      0.0000
   8   7   1      3.8684      1.1539     -3.6250      0.0000
   9   7   1      2.3231      1.8590     -2.1315      0.0000
  10   7   1      2.9537      2.1638      2.1146      0.0000
  -9   8   1      4.7697      0.9735      6.0003      0.0000
  -8   8   1      0.0000      1.8489     -0.7795      0.0000
  -7   8   1      8.1893      0.5045     -8.0584      0.0000
  -6   8   1      2.4901      1.5715     -0.2588      0.0000
  -5   8   1      2.4194      1.4213      3.1245      0.0000
  -4   8   1      5.4327      0.7899      5.5973      0.0000
  -3   8   1      2.3539      1.6354     -3.1498      0.0000
  -2   8   1     10.1529      0.6864     10.0813      0.0000
  -1   8   1      3.8525      1.1190     -4.1201      0.0000
   0   8   1      2.3587      1.4669     -1.1060      0.0000
   1   8   1      2.0357      1.6891     -0.6979      0.0000
   2   8   1      4.6433      0.8900      4.5389      0.0000
   3   8   1      7.7474      0.6583     -7.5124      0.0000
   4   8   1      2.5417      1.5583     -1.9780      0.0000
   5   8   1      0.0000      1.6911      3.1493      0.0000
   6   8   1      0.0000      1.7441     -0.7931      0.0000
   7   8   1      3.3183      1.5404      3.3654      0.0000
   8   8   1      2.3535      1.8412     -0.5075      0.0000
  -7   9   1      0.3224      1.7337     -0.6425      0.0000
  -6   9   1      2.8219      1.6056     -2.7364      0.0000
  -5   9   1      4.7911      1.0593      4.4016      0.0000
  -4   9   1      1.9066      1.7633      2.4640      0.0000
  -3   9   1      1.2542      1.7782     -2.3104      0.0000
  -2   9   1      0.0000      1.8355      0.6639      0.0000
  -1   9   1      3.7008      1.4292     -2.3393      0.0000
   0   9   1      5.3282      0.8585     -4.8156      0.0000
   1   9   1      4.2774      1.0453      5.2531      0.0000
   2   9   1      3.2947      1.1621     -2.9988      0.0000
   3   9   1      0.0000      1.7704     -0.2867      0.0000
   4   9   1      3.9496      1.0307     -3.0853      0.0000
   5   9   1      4.8840      0.8774      5.9708      0.0000
   6   9   1      1.8274      1.8169      0.5392      0.0000
  -3  10   1      0.2501      1.8497     -0.3839      0.0000
  -2  10   1      0.9426      1.8424     -0.6486      0.0000
  -1  10   1      0.0000      1.6886     -1.1561      0.0000
   0  10   1      0.6567      1.7430      0.2469      0.0000
   1  10   1      2.0360      1.7700     -2.2737      0.0000
   2  10   1      3.8131      1.2521      4.3036      0.0000
   3  10   1      3.0304      2.3577     -0.9885      0.0000
  -8   0   2      4.0592      2.4017      3.0569      0.0000
  -7   0   2      7.8670      1.2963     -9.2703      0.0000
  -6   0   2      8.7429      1.0359      8.6019      0.0000
  -5   0   2     50.1468      3.4666    -50.9539      0.0000
  -4   0   2     41.2749      0.5026     43.5363      0.0000
  -3   0   2     88.5611      8.5398    -95.9138      0.0000
  -2   0   2     37.6588      1.2773    -39.9003      0.0000
  -1   0   2     41.5073      0.3113    -41.7189      0.0000
   0   0   2     48.7289      0.4351     47.5564      0.0000
   1   0   2     66.7834      0.4017     65.9873      0.0000
   2   0   2     27.8645      0.4297     28.4270      0.0000
   3   0   2     67.1229      0.6047    -67.7092      0.0000
   4   0   2     23.8860      0.5931    -24.1602      0.0000
   5   0   2      9.9984      0.7202      9.1432      0.0000
   6   0   2      5.4520      1.1673      5.4203      0.0000
   7   0   2      9.6314      0.8059     -9.0647      0.0000
   8   0   2      1.9078      2.3317     -1.7600      0.0000
   9   0   2      1.8294      2.5308     -0.8900      0.0000
  10   0   2     10.4394      1.0896     10.6974      0.0000
 -12   1   2      2.0885      2.8026      2.6909      0.0000
 -11   1   2     10.2037      0.8951     11.1878      0.0000
 -10   1   2      8.1254      0.9945     -8.5374      0.0000
  -9   1   2      5.5756      1.3691     -4.9080      0.0000
  -8   1   2      6.8683      1.0478     -7.0731      0.0000
  -7   1   2     29.7189      4.2534    -30.4809      0.0000
  -6   1   2     54.6841      8.3017     56.1208      0.0000
  -5   1   2     12.8144      1.6858     12.8879      0.0000
  -4   1   2      7.9335      0.8421     -7.9830      0.0000
  -3   1   2     35.2132      2.1627     38.8469      0.0000
  -2   1   2    146.1166      9.6638    146.9662      0.0000
  -1   1   2     20.9685      0.8692    -21.9682      0.0000
   0   1   2     13.4152      0.9171    -14.2295      0.0000
   1   1   2     37.9370      1.6780    -39.4443      0.0000
   2   1   2     98.7664      2.4763    -97.7395      0.0000
   3   1   2     52.1375      1.7422    -53.4925      0.0000
   4   1   2     21.0468      0.4004    -20.9815      0.0000
   5   1   2      7.8677      0.5590      7.6508      0.0000
   6   1   2     12.6272      0.4146     12.3983      0.0000
   7   1   2     10.8803      0.5196    -10.7188      0.0000
   8   1   2      8.8806      0.6372      8.8308      0.0000
   9   1   2      6.9184      1.1059      5.6504      0.0000
  10   1   2      5.5008      1.2941     -6.3123      0.0000
  11   1   2      1.8164      2.4285     -2.0673      0.0000
  12   1   2      4.0486      2.5542      4.1153      0.0000
 -14   2   2      1.0370      2.8375      0.9074      0.0000
 -13   2   2      2.8673      2.4507     -3.4743      0.0000
 -12   2   2      7.2548      1.0167     -7.4396      0.0000
 -11   2   2      5.2288      1.7931      6.4361      0.0000
 -10   2   2      3.3799      1.8781     -3.7661      0.0000
  -9   2   2      4.9905      1.1894      5.2390      0.0000
  -8   2   2      2.2656      2.1730      3.1542      0.0000
  -7   2   2      7.7626      0.8198     -6.5630      0.0000
  -6   2   2      0.9921      1.8364      0.2509      0.0000
  -5   2   2     22.6124      1.2942     24.1058      0.0000
  -4   2   2      2.9796      1.5425     -2.5016      0.0000
  -3   2   2     21.7726      0.8435     23.2196      0.0000
  -2   2   2     25.8415      1.2816    -26.4643      0.0000
  -1   2   2    130.5916      5.8362    128.9630      0.0000
   0   2   2     60.6518      4.1729    -63.9210      0.0000
   1   2   2      6.8304      0.6833     -7.3718      0.0000
   2   2   2     34.3634      2.3006    -36.4067      0.0000
   3   2   2     18.3730      0.8370     18.9406      0.0000
   4   2   2     10.5683      0.4960    -10.0033      0.0000
   5   2   2     14.2970      0.5319     14.8598      0.0000
   6   2   2     10.4638      0.4882     10.0795      0.0000
   7   2   2      1.2736      1.9906     -0.6264      0.0000
   8   2   2      5.3654      1.1622      5.3519      0.0000
   9   2   2      2.3777      2.0767      1.0592      0.0000
  10   2   2      2.3112      2.2428     -2.4387      0.0000
  11   2   2      3.6517      2.0244     -3.5922      0.0000
  12   2   2      3.5349      2.2507     -2.9356      0.0000
  13   2   2      4.1484      2.3101     -4.3973      0.0000
 -14   3   2      1.5686      2.4907     -2.5734      0.0000
 -13   3   2      2.2124      2.3276     -0.8841      0.0000
 -12   3   2      3.6931      2.7297     -4.9125      0.0000
 -11   3   2      9.1759      0.9663      9.1562      0.0000
 -10   3   2      3.0111      2.1263      1.8545      0.0000
  -9   3   2      9.3282      1.2342      9.4187      0.0000
  -8   3   2      3.6212      1.8850     -3.6104      0.0000
  -7   3   2     14.1256      0.8307    -13.1713      0.0000
  -6   3   2      7.6814      0.7661     -8.3870      0.0000
  -5   3   2     10.5337      0.4712    -10.2625      0.0000
  -4   3   2     21.7755      0.9530    -22.4869      0.0000
  -3   3   2      2.2648      1.6767      3.1225      0.0000
  -2   3   2     16.1493      0.2736    -15.9985      0.0000
  -1   3   2     40.3066      1.6349     42.7738      0.0000
   0   3   2     38.8192      1.5904     40.2855      0.0000
   1   3   2     33.8155      1.8728    -34.3880      0.0000
   2   3   2     14.3451      0.7323     14.3053      0.0000
   3   3   2      4.5353      0.7605      4.7290      0.0000
   4   3   2     23.0033      0.8528     22.0566      0.0000
   5   3   2      9.1143      0.5103      9.3876      0.0000
   6   3   2     16.6278      0.3026    -16.5393      0.0000
   7   3   2      2.8596      1.5374     -2.3463      0.0000
   8   3   2      0.3307      2.2778      0.2838      0.0000
   9   3   2     16.6728      1.0123     17.7081      0.0000
  10   3   2      9.9605      0.7656    -10.2502      0.0000
  11   3   2      1.6074      2.1854     -2.4690      0.0000
  12   3   2      1.0714      2.5269     -1.4450      0.0000
  13   3   2      4.0466      2.1592      4.7881      0.0000
 -13   4   2      0.0000      2.8093     -1.6888      0.0000
 -12   4   2      1.4625      2.2423     -0.1094      0.0000
 -11   4   2      2.8025      2.1999      3.8179      0.0000
 -10   4   2      6.5803      0.9960      6.4313      0.0000
  -9   4   2      9.3512      1.7364     -9.4510      0.0000
  -8   4   2      5.2124      0.9925     -4.6804      0.0000
  -7   4   2      6.4526      0.6812     -6.1291      0.0000
  -6   4   2      4.3737      1.0781     -4.4956      0.0000
  -5   4   2     11.9728      0.6394     12.7180      0.0000
  -4   4   2      8.9301      0.4513     -8.9566      0.0000
  -3   4   2      5.7613      0.5605     -6.1560      0.0000
  -2   4   2      3.8286      0.8925     -4.4566      0.0000
  -1   4   2      9.9728      0.4073     -9.7024      0.0000
   0   4   2     17.7404      0.6129     17.5722      0.0000
   1   4   2      8.9606      1.4408      7.4188      0.0000
   2   4   2      8.2550      0.4860      7.8137      0.0000
   3   4   2      1.7987      1.7388      0.2209      0.0000
   4   4   2      4.2783      0.8823      3.8039      0.0000
   5   4   2      2.8823      1.3721     -2.6579      0.0000
   6   4   2      5.7675      0.7137     -4.8953      0.0000
   7   4   2      0.5012      1.8297     -0.1768      0.0000
   8   4   2     19.2632      0.3403    -18.8502      0.0000
   9   4   2      0.0000      2.6017      3.2187      0.0000
  10   4   2      9.3531      0.8410      9.0518      0.0000
  11   4   2      1.9038      2.2490     -2.0206      0.0000
  12   4   2      2.4018      2.3389      2.1376      0.0000
 -13   5   2      1.9284      2.3835      1.9116      0.0000
 -12   5   2      0.0000      2.2792     -0.8497      0.0000
 -11   5   2      1.9289      1.9873      1.3399      0.0000
 -10   5   2      5.9764      1.1409     -7.3358      0.0000
  -9   5   2      2.6145      1.7552     -0.7880      0.0000
  -8   5   2      4.6698      0.8577     -5.5599      0.0000
  -7   5   2      9.9077      0.6687     10.2895      0.0000
  -6   5   2      7.3942      0.6397      7.5278      0.0000
  -5   5   2      5.0217      0.8386      5.6767      0.0000
  -4   5   2      5.3077      0.7464      5.1992      0.0000
  -3   5   2      3.2074      0.9701     -2.5758      0.0000
  -2   5   2     12.6379      0.6107     12.3650      0.0000
  -1   5   2     12.9597      0.6141    -13.3095      0.0000
   0   5   2      9.3298      0.7350     -9.5833      0.0000
   1   5   2     20.7638      0.8043    -20.4560      0.0000
   2   5   2     15.1835      0.9679     14.9788      0.0000
   3   5   2      2.7886      1.2065     -2.8570      0.0000
   4   5   2      0.8233      1.6504      2.0021      0.0000
   5   5   2      5.3802      0.7790      4.8089      0.0000
   6   5   2      1.9187      1.6806     -3.2417      0.0000
   7   5   2      5.6383      0.7758      6.0149      0.0000
   8   5   2      0.0000      1.8645      1.4316      0.0000
   9   5   2     15.0650      0.3445    -15.4095      0.0000
  10   5   2      4.1822      1.8279      5.6947      0.0000
  11   5   2      2.8538      2.3107      2.1766      0.0000
  12   5   2      1.0692      2.8954     -1.9900      0.0000
 -12   6   2      2.3299      2.3810      0.0813      0.0000
 -11   6   2      2.2804      2.0733     -1.8219      0.0000
 -10   6   2      5.0475      1.1454      4.7455      0.0000
  -9   6   2      0.0000      1.8570     -0.2246      0.0000
  -8   6   2      2.0907      1.6789      2.3713      0.0000
  -7   6   2      9.9225      0.7760     -9.5240      0.0000
  -6   6   2      4.9838      0.9181      4.7391      0.0000
  -5   6   2      4.9857      0.7114      5.2119      0.0000
  -4   6   2      4.5270      0.7090      4.5850      0.0000
  -3   6   2     12.0423      0.3916    -11.8513      0.0000
  -2   6   2      6.8680      0.5455      6.5237      0.0000
  -1   6   2      4.5407      0.9861     -3.9015      0.0000
   0   6   2      2.1895      1.5246     -1.5663      0.0000
   1   6   2      6.0895      0.6684     -4.9177      0.0000
   2   6   2      2.1203      1.6636     -0.3115      0.0000
   3   6   2      4.0969      0.8941     -4.1294      0.0000
   4   6   2      5.0830      0.8546      5.2812      0.0000
   5   6   2      3.8008      1.1644      2.9529      0.0000
   6   6   2      1.5715      1.8030      1.2607      0.0000
   7   6   2      3.1338      1.3891     -3.2107      0.0000
   8   6   2      2.9466      1.5770      2.8933      0.0000
   9   6   2      3.1489      1.6804      3.1602      0.0000
  10   6   2      2.1492      1.9920     -3.4391      0.0000
  11   6   2      0.0000      2.1366      2.6576      0.0000
 -10   7   2      2.6137      2.0113      3.6572      0.0000
  -9   7   2      1.4488      2.1286     -1.0227      0.0000
  -8   7   2      2.0703      1.8578      2.8223      0.0000
  -7   7   2      2.4136      1.8517     -0.5873      0.0000
  -6   7   2      3.3978      1.1370     -3.1774      0.0000
  -5   7   2      8.9622      0.4728      9.0223      0.0000
  -4   7   2     15.9063      0.8269    -15.6172      0.0000
  -3   7   2      1.9716      1.6614      0.6209      0.0000
  -2   7   2      4.3561      0.7769     -4.4029      0.0000
  -1   7   2      4.8711      0.7537      4.4921      0.0000
   0   7   2      0.0000      1.6473      0.3764      0.0000
   1   7   2      7.9887      0.5820      7.1949      0.0000
   2   7   2      3.8559      1.0591      3.8276      0.0000
   3   7   2      5.6247      0.7228     -4.5904      0.0000
   4   7   2      3.0081      1.3258      0.8055      0.0000
   5   7   2      1.3899      1.5533     -0.0870      0.0000
   6   7   2      3.6116      1.1015     -2.8672      0.0000
   7   7   2      5.5626      0.7773     -5.3791      0.0000
   8   7   2      2.7464      1.6905      2.0852      0.0000
   9   7   2      2.0913      1.8815      3.3971      0.0000
  10   7   2      0.0000      2.2082      0.5192      0.0000
  -9   8   2      3.3726      1.5776      3.6497      0.0000
  -8   8   2      2.7171      1.4975     -2.1214      0.0000
  -7   8   2      6.4952      0.5556      7.0852      0.0000
  -6   8   2      5.3343      0.7605     -5.9841      0.0000
  -5   8   2      1.3199      1.6022     -0.0649      0.0000
  -4   8   2      0.0000      1.7132      0.3851      0.0000
  -3   8   2      6.3757      0.7424      5.9648      0.0000
  -2   8   2      1.5481      1.7038     -2.5345      0.0000
  -1   8   2      6.2668      0.5793     -5.9025      0.0000
   0   8   2      8.8253      0.5761      8.3756      0.0000
   1   8   2      3.8082      1.0642     -2.3126      0.0000
   2   8   2      0.0000      1.6795     -0.1225      0.0000
   3   8   2      3.4747      1.1925      3.7594      0.0000
   4   8   2      4.2304      0.9465     -4.3032      0.0000
   5   8   2      3.2209      1.2266      3.7571      0.0000
   6   8   2      2.8866      1.5713     -2.3090      0.0000
   7   8   2      2.3443      1.7985     -2.3628      0.0000
   8   8   2      0.0000      1.8442      1.3304      0.0000
  -7   9   2      0.0000      1.8106      0.4256      0.0000
  -6   9   2      0.0000      1.9317      1.9400      0.0000
  -5   9   2      1.3301      1.7845      0.6801      0.0000
  -4   9   2      2.4865      1.8503     -1.5379      0.0000
  -3   9   2      3.8087      1.1705      3.8468      0.0000
  -2   9   2      2.2929      1.7411     -1.4416      0.0000
  -1   9   2      5.1211      0.7867      5.5491      0.0000
   0   9   2      5.7063      0.7995     -5.8701      0.0000
   1   9   2      3.0192      1.4160      2.5703      0.0000
   2   9   2      4.7125      0.8838     -4.6540      0.0000
   3   9   2      0.0000      1.5757      1.9610      0.0000
   4   9   2      0.5397      1.6417     -0.2650      0.0000
   5   9   2      0.5286      1.7541     -0.8649      0.0000
   6   9   2      0.0000      1.8049      1.3905      0.0000
  -3  10   2      2.4141      1.7545     -0.2918      0.0000
  -2  10   2      2.7344      1.6193      1.5328      0.0000
  -1  10   2      2.0643      1.8452     -0.4248      0.0000
   0  10   2      2.4746      1.8319     -0.8265      0.0000
   1  10   2      0.8170      1.8759     -1.0556      0.0000
   2  10   2      2.9547      1.5921     -0.2846      0.0000
 -12   1   3      0.0000      2.8041      0.5747      0.0000
 -11   1   3      7.6634      1.1523      7.6765      0.0000
 -10   1   3      4.5755      1.6901     -4.5699      0.0000
  -9   1   3      1.8944      2.2836      0.1246      0.0000
  -8   1   3      5.1431      1.4091     -4.8853      0.0000
  -7   1   3     13.7181      1.6866    -13.3990      0.0000
  -6   1   3     32.6158      3.8056     33.4850      0.0000
  -5   1   3      9.8529      0.5827    -10.0388      0.0000
  -4   1   3      2.6707      1.9763      2.5708      0.0000
  -3   1   3     66.1025      5.0997    -72.7060      0.0000
  -2   1   3    150.2650      6.4271    144.5982      0.0000
  -1   1   3     38.0035      1.3114    -39.1796      0.0000
   0   1   3     67.5446      2.5596    -70.1757      0.0000
   1   1   3     20.6239      0.5239     20.8845      0.0000
   2   1   3     20.2697      0.4253     20.7748      0.0000
   3   1   3     29.4279      0.5112     30.3412      0.0000
   4   1   3     19.1143      0.3684    -18.7764      0.0000
   5   1   3     12.6726      0.8059    -12.7216      0.0000
   6   1   3     12.5722      0.4265    -12.2795      0.0000
   7   1   3      3.0531      1.5969      2.9810      0.0000
   8   1   3      7.6799      0.6482     -7.4225      0.0000
   9   1   3     19.2177      0.8094     19.4631      0.0000
  10   1   3     13.1274      0.6973    -13.2445      0.0000
  11   1   3      3.0870      2.4023      2.0983      0.0000
  12   1   3      2.3829      2.5345      3.9504      0.0000
  13   1   3      1.8103      3.5113      2.2140      0.0000
 -14   2   3      2.4458      2.7518      2.8829      0.0000
 -13   2   3      0.6240      2.4482     -0.3443      0.0000
 -12   2   3      1.4373      2.5882      1.3458      0.0000
 -11   2   3      1.6948      2.0646     -0.3208      0.0000
 -10   2   3      2.2415      2.0953      3.3679      0.0000
  -9   2   3      4.7099      1.2949     -3.9492      0.0000
  -8   2   3      1.1925      2.0822      0.7141      0.0000
  -7   2   3      0.0000      2.1034      0.3974      0.0000
  -6   2   3      8.6516      0.5515     -8.5447      0.0000
  -5   2   3      4.4128      1.1032      4.4437      0.0000
  -4   2   3     22.7825      1.5122    -24.4633      0.0000
  -3   2   3     19.9558      1.2500     22.6808      0.0000
  -2   2   3     70.8296      3.4965    -73.2987      0.0000
  -1   2   3    122.5995      6.5992    123.4456      0.0000
   0   2   3     16.1731      1.1903    -16.7889      0.0000
   1   2   3     63.5864      4.0470     67.7830      0.0000
   2   2   3      7.3464      0.6320      7.5358      0.0000
   3   2   3      4.7832      0.7954     -5.0630      0.0000
   4   2   3     18.3626      0.7779    -19.1268      0.0000
   5   2   3     12.4261      0.6478    -11.8838      0.0000
   6   2   3     12.0745      0.5306    -12.3453      0.0000
   7   2   3     17.0140      0.6268     16.5741      0.0000
   8   2   3     11.6365      0.5060    -11.2877      0.0000
   9   2   3      0.0000      2.2114     -1.1896      0.0000
  10   2   3      4.8948      1.3424      4.7689      0.0000
  11   2   3      4.8943      1.6042      3.8637      0.0000
  12   2   3      2.0598      2.5571     -2.9244      0.0000
  13   2   3      1.5551      2.6307     -2.2875      0.0000
 -14   3   3      3.0062      2.6158     -3.0731      0.0000
 -13   3   3      0.0000      3.0009      2.7274      0.0000
 -12   3   3      4.8660      1.6141      5.2131      0.0000
 -11   3   3      9.3965      0.7277     -9.6092      0.0000
 -10   3   3      7.9218      0.8484     -8.1417      0.0000
  -9   3   3      3.7343      1.7714     -2.9922      0.0000
  -8   3   3      4.8691      1.3841      4.8782      0.0000
  -7   3   3     16.8071      3.5593     11.9123      0.0000
  -6   3   3     12.9605      0.6983    -12.3753      0.0000
  -5   3   3     22.4932      1.4079    -22.9101      0.0000
  -4   3   3     35.0808      1.7041     36.2786      0.0000
  -3   3   3      2.7237      1.4098      1.2447      0.0000
  -2   3   3     30.5280      1.1105    -32.0741      0.0000
  -1   3   3      9.7794      0.3854      9.9175      0.0000
   0   3   3     12.5866      0.6163     12.6312      0.0000
   1   3   3     27.3680      1.8788    -27.7651      0.0000
   2   3   3      2.9879      1.1577      3.6922      0.0000
   3   3   3      8.7139      0.7370      8.3494      0.0000
   4   3   3     23.1157      0.8519     23.0620      0.0000
   5   3   3     10.8802      0.5355     10.7253      0.0000
   6   3   3      5.5175      0.8103     -6.1287      0.0000
   7   3   3     12.6134      0.5344     12.3686      0.0000
   8   3   3      2.9258      1.7053      2.3475      0.0000
   9   3   3     11.4496      0.6022    -11.2328      0.0000
  10   3   3      0.0000      2.1417      1.0507      0.0000
  11   3   3      0.0000      2.2271      0.0803      0.0000
  12   3   3      1.2041      2.2854     -1.3007      0.0000
 -13   4   3      1.9861      2.3124     -0.2693      0.0000
 -12   4   3      0.0000      2.2548      1.8103      0.0000
 -11   4   3     10.1243      1.1351    -10.4183      0.0000
 -10   4   3      2.5497      2.1279      1.3724      0.0000
  -9   4   3      4.9917      1.3155      4.9270      0.0000
  -8   4   3      7.0421      0.7303      7.2302      0.0000
  -7   4   3      8.5924      0.5319     -8.7585      0.0000
  -6   4   3     10.1511      0.5925      9.6538      0.0000
  -5   4   3      4.0777      1.0769     -4.1480      0.0000
  -4   4   3      4.5827      0.8434      4.4183      0.0000
  -3   4   3      0.2529      1.4779     -1.4876      0.0000
  -2   4   3      4.5804      0.8362     -4.9714      0.0000
  -1   4   3     33.9337      1.4933    -35.2501      0.0000
   0   4   3     18.7923      0.7252    -19.1013      0.0000
   1   4   3     16.9222      0.8937     16.3569      0.0000
   2   4   3     15.1154      0.7632     15.1208      0.0000
   3   4   3     30.1354      1.2348    -29.5510      0.0000
   4   4   3     23.3527      0.6084     23.1940      0.0000
   5   4   3      7.1638      0.5663     -7.0024      0.0000
   6   4   3      1.3250      1.6610      0.1072      0.0000
   7   4   3      5.4482      0.8104     -4.8712      0.0000
   8   4   3     10.5651      0.6185      9.4535      0.0000
   9   4   3      2.6105      1.7541     -2.9646      0.0000
  10   4   3      2.8577      2.3602      3.9361      0.0000
  11   4   3      3.2494      2.2520     -3.0422      0.0000
  12   4   3      3.5944      2.1971      4.2353      0.0000
 -13   5   3      0.0000      2.3632     -0.2710      0.0000
 -12   5   3      2.7435      2.2766      1.4598      0.0000
 -11   5   3      0.0000      2.0211      0.1569      0.0000
 -10   5   3      0.8499      2.1747      0.8239      0.0000
  -9   5   3      2.2387      1.9042      3.1089      0.0000
  -8   5   3     12.7047      1.1864     12.2697      0.0000
  -7   5   3      1.8104      1.6797      0.5929      0.0000
  -6   5   3     10.0852      0.4755     -9.9635      0.0000
  -5   5   3      6.8222      0.6209      6.7167      0.0000
  -4   5   3     12.9150      0.4388    -12.9319      0.0000
  -3   5   3     13.8786      0.5510     13.7851      0.0000
  -2   5   3     13.9367      0.7904    -13.8163      0.0000
  -1   5   3      1.8375      1.5502     -1.3642      0.0000
   0   5   3      7.5362      0.4573     -7.3816      0.0000
   1   5   3     12.9041      0.6882     12.6891      0.0000
   2   5   3     11.0895      0.8089     11.1410      0.0000
   3   5   3     13.2402      0.5822    -13.4222      0.0000
   4   5   3     20.6372      0.6362    -20.4558      0.0000
   5   5   3      3.8488      1.0537      4.8183      0.0000
   6   5   3      3.7439      1.0694      3.6436      0.0000
   7   5   3      4.5289      0.8847     -4.3577      0.0000
   8   5   3      3.9912      1.0493      4.1104      0.0000
   9   5   3      0.0000      2.1776     -1.1485      0.0000
  10   5   3      4.3096      1.6334     -2.6120      0.0000
  11   5   3      1.1228      2.3164     -0.6493      0.0000
 -12   6   3      0.0000      2.3538     -0.4370      0.0000
 -11   6   3      0.0000      2.2717     -1.1000      0.0000
 -10   6   3      1.6163      1.8523     -0.7590      0.0000
  -9   6   3      0.7462      1.9224      1.6199      0.0000
  -8   6   3      6.9023      0.8092     -6.7516      0.0000
  -7   6   3      5.3622      0.7881      4.6384      0.0000
  -6   6   3      4.4509      0.9071      4.7877      0.0000
  -5   6   3      3.3311      0.9542     -3.1959      0.0000
  -4   6   3      3.8727      0.7807     -3.4141      0.0000
  -3   6   3     19.9795      0.9018     20.0003      0.0000
  -2   6   3     10.7780      0.6909    -10.6934      0.0000
  -1   6   3      1.7235      1.4869     -0.4336      0.0000
   0   6   3      5.3871      0.6326      5.4404      0.0000
   1   6   3      4.7938      0.8437      3.9574      0.0000
   2   6   3      8.4318      0.4958     -8.0222      0.0000
   3   6   3     10.0700      0.5204      9.8907      0.0000
   4   6   3     10.2630      0.5433     -9.6544      0.0000
   5   6   3      9.6906      0.4386      9.8659      0.0000
   6   6   3      1.4056      1.7106      0.5377      0.0000
   7   6   3      0.9012      1.8010      1.3679      0.0000
   8   6   3      1.3032      1.8461     -2.3312      0.0000
   9   6   3      3.4186      1.3661     -2.6486      0.0000
  10   6   3      4.2937      1.5133     -3.6493      0.0000
 -11   7   3      1.1472      2.0148     -2.9502      0.0000
 -10   7   3      2.1367      1.7951      2.8546      0.0000
  -9   7   3      0.0000      1.8342     -0.1057      0.0000
  -8   7   3      2.1169      1.6620     -2.4986      0.0000
  -7   7   3      4.0944      0.9593     -3.9336      0.0000
  -6   7   3      7.9409      0.4658      7.7009      0.0000
  -5   7   3      0.0000      1.6239     -0.5509      0.0000
  -4   7   3     16.0590      1.1178    -16.3188      0.0000
  -3   7   3      3.6717      1.0931      3.5235      0.0000
  -2   7   3      8.5675      0.4923      8.3971      0.0000
  -1   7   3      6.1809      0.6105      6.2176      0.0000
   0   7   3      1.7857      1.6123     -1.0936      0.0000
   1   7   3      1.5876      1.6151      1.1095      0.0000
   2   7   3      3.5114      1.2242     -2.5981      0.0000
   3   7   3      1.6800      1.6197      2.0951      0.0000
   4   7   3      4.1500      0.9052      4.7388      0.0000
   5   7   3      5.1884      0.9044     -5.4920      0.0000
   6   7   3      2.4071      1.8571      1.7241      0.0000
   7   7   3      1.8748      1.7523     -3.1205      0.0000
   8   7   3      2.5930      1.7817      2.9680      0.0000
   9   7   3      0.7534      1.9904     -0.5992      0.0000
  -9   8   3      1.6356      1.7052      2.2287      0.0000
  -8   8   3      3.6686      1.1820      4.5430      0.0000
  -7   8   3      4.6550      0.8256     -5.1716      0.0000
  -6   8   3      5.4144      0.6921     -5.3662      0.0000
  -5   8   3      2.6927      1.4007     -3.0295      0.0000
  -4   8   3      4.1489      0.9519      4.9180      0.0000
  -3   8   3      3.2679      1.2491      2.2417      0.0000
  -2   8   3      5.2552      0.7541      4.9731      0.0000
  -1   8   3      3.9949      1.1570     -3.3340      0.0000
   0   8   3      2.2820      1.6368     -3.1382      0.0000
   1   8   3      4.1277      1.0171      3.0459      0.0000
   2   8   3      2.6477      1.7300     -0.9468      0.0000
   3   8   3      0.8967      1.7288     -2.6954      0.0000
   4   8   3      3.6300      1.0459     -2.8997      0.0000
   5   8   3      0.9378      1.6713      0.4608      0.0000
   6   8   3      0.9534      1.7213     -1.1997      0.0000
   7   8   3      2.7320      1.7208      2.5061      0.0000
   8   8   3      0.0692      1.8766      0.2512      0.0000
  -7   9   3      2.9959      1.6952      2.5368      0.0000
  -6   9   3      3.1856      1.4429     -2.0983      0.0000
  -5   9   3      2.7501      1.4050      2.2167      0.0000
  -4   9   3      2.4216      1.5333      1.8175      0.0000
  -3   9   3      2.9186      1.7232      2.4182      0.0000
  -2   9   3      3.6997      1.0783     -4.6138      0.0000
  -1   9   3      2.6460      1.8479      2.1864      0.0000
   0   9   3      3.3634      1.1820     -3.0585      0.0000
   1   9   3      0.0000      1.6611     -1.1518      0.0000
   2   9   3      0.0000      1.6952     -0.7718      0.0000
   3   9   3      2.7707      1.5953      1.3991      0.0000
   4   9   3      1.0340      1.7051     -0.3590      0.0000
   5   9   3      2.3192      1.8771     -1.7108      0.0000
   6   9   3      2.7278      2.7985      1.8842      0.0000
  -3  10   3      2.1873      1.8314     -2.2789      0.0000
  -2  10   3      2.8518      1.9376      1.6072      0.0000
  -1  10   3      3.2278      1.4933     -0.6262      0.0000
   0  10   3      2.2108      1.8334     -0.9446      0.0000
   1  10   3      0.0000      1.8662      0.3127      0.0000
   2  10   3      1.0306      1.8269      2.1831      0.0000
  -9   0   4     12.5947      0.8092     11.7584      0.0000
  -8   0   4     16.4284      0.5951    -15.5056      0.0000
  -7   0   4      1.7642      2.3735     -2.2025      0.0000
  -6   0   4     26.5162      2.7886    -28.4363      0.0000
  -5   0   4      8.0518      1.1087     -8.9589      0.0000
  -4   0   4     14.7044      0.8789     14.8575      0.0000
  -3   0   4     31.2312      0.5345     31.6733      0.0000
  -2   0   4     11.7204      0.3816    -12.6155      0.0000
  -1   0   4     17.6239      0.3930     18.3354      0.0000
   0   0   4     94.6817      0.3748     92.5902      0.0000
   1   0   4     79.0626      0.4306     77.2700      0.0000
   2   0   4     22.2505      0.3830     22.5664      0.0000
   3   0   4     54.2599      0.2898    -54.3582      0.0000
   4   0   4      5.6019      0.9750      5.3367      0.0000
   5   0   4      2.7295      1.9954     -2.4551      0.0000
   6   0   4      8.1468      0.7129     -7.9774      0.0000
   7   0   4     12.6470      0.5657    -12.5437      0.0000
   8   0   4      1.5719      2.1507      0.8160      0.0000
   9   0   4     11.1217      0.7494    -10.5389      0.0000
  10   0   4      3.0113      2.4218     -1.9581      0.0000
  11   0   4      7.0694      1.6250      7.6025      0.0000
 -12   1   4      4.1800      2.3088      3.2514      0.0000
 -11   1   4      0.0000      2.3603      0.7353      0.0000
 -10   1   4      2.2376      2.3195      2.4337      0.0000
  -9   1   4      6.6770      0.9536     -6.3555      0.0000
  -8   1   4      8.7140      0.8471     -9.1605      0.0000
  -7   1   4     21.0425      0.9729    -21.5110      0.0000
  -6   1   4      3.2302      1.4649      3.2640      0.0000
  -5   1   4     18.5624      0.9104    -20.3009      0.0000
  -4   1   4     66.4169      4.3361     71.7348      0.0000
  -3   1   4      7.1633      0.5367     -7.2260      0.0000
  -2   1   4     14.3151      0.2532    -14.6013      0.0000
  -1   1   4     54.5651      1.9183     56.8265      0.0000
   0   1   4     49.6129      1.3185     51.6283      0.0000
   1   1   4     10.1905      0.4287    -10.4943      0.0000
   2   1   4     27.5651      0.2723    -27.8258      0.0000
   3   1   4     40.2542      0.6208    -40.5860      0.0000
   4   1   4     12.3573      0.3522     12.3388      0.0000
   5   1   4      0.9877      1.5345      0.3441      0.0000
   6   1   4      6.8659      0.6082      7.1645      0.0000
   7   1   4      7.2289      0.6033      7.5923      0.0000
   8   1   4     15.7073      0.3560     15.6477      0.0000
   9   1   4      8.5927      0.7191     -8.8522      0.0000
  10   1   4      4.5828      1.2843      4.5483      0.0000
  11   1   4      0.3443      2.1622     -0.9680      0.0000
  12   1   4      1.0779      2.5021      0.8092      0.0000
  13   1   4      3.5771      3.2175     -3.5056      0.0000
 -14   2   4      2.0360      2.7050     -0.1565      0.0000
 -13   2   4      2.7769      2.2950      2.4656      0.0000
 -12   2   4      7.4950      0.9808     -7.6260      0.0000
 -11   2   4      1.8072      2.2880     -0.5354      0.0000
 -10   2   4      2.9402      2.1174      2.8154      0.0000
  -9   2   4      9.3711      0.7152      9.3453      0.0000
  -8   2   4      4.0677      1.6217      3.1060      0.0000
  -7   2   4      7.2968      0.6700      7.2338      0.0000
  -6   2   4     18.6378      1.0377    -18.2752      0.0000
  -5   2   4     32.8402      1.8980     34.7402      0.0000
  -4   2   4     40.5238      2.8978    -44.9497      0.0000
  -3   2   4     31.5443      1.4675    -31.6470      0.0000
  -2   2   4     24.1345      0.8163    -25.4071      0.0000
  -1   2   4      9.5467      0.4100      9.6479      0.0000
   0   2   4     12.5367      0.5894    -13.6621      0.0000
   1   2   4      4.7689      1.1294      3.8339      0.0000
   2   2   4     31.8898      1.3190    -33.6375      0.0000
   3   2   4     25.8472      0.9655    -25.9118      0.0000
   4   2   4     30.5524      1.2801     31.1411      0.0000
   5   2   4      1.9621      1.6919     -0.1138      0.0000
   6   2   4     22.8573      0.9861     22.4812      0.0000
   7   2   4     18.0007      0.7165    -18.3035      0.0000
   8   2   4     11.7376      0.7266     11.2382      0.0000
   9   2   4      6.2315      0.8753      5.6472      0.0000
  10   2   4      2.6438      2.2349      1.6191      0.0000
  11   2   4      0.0000      2.2977      0.6005      0.0000
  12   2   4      1.9421      2.3946      0.1862      0.0000
 -14   3   4      1.9766      2.4677     -2.4638      0.0000
 -13   3   4      0.0000      2.2532      0.9777      0.0000
 -12   3   4      0.0000      2.2944      0.2052      0.0000
 -11   3   4      1.2835      2.1322      0.5684      0.0000
 -10   3   4      4.3885      1.2401      4.9457      0.0000
  -9   3   4      5.6661      1.2103      5.1119      0.0000
  -8   3   4      4.2225      1.3562      4.9077      0.0000
  -7   3   4     16.2365      0.8283     15.7053      0.0000
  -6   3   4     14.5961      0.7393    -14.1886      0.0000
  -5   3   4     18.5800      1.0996    -19.1927      0.0000
  -4   3   4      2.4376      1.4769     -1.7907      0.0000
  -3   3   4     37.1457      1.4344     38.0866      0.0000
  -2   3   4     57.6940      2.9631    -60.2821      0.0000
  -1   3   4     17.8891      0.8455    -19.7532      0.0000
   0   3   4      3.6304      0.9410      2.7973      0.0000
   1   3   4      3.4289      1.2765      2.9662      0.0000
   2   3   4      2.0416      1.6215     -2.4595      0.0000
   3   3   4      7.3480      0.5710      7.2828      0.0000
   4   3   4     23.7427      1.1001     23.6628      0.0000
   5   3   4      6.5359      0.7959      6.7395      0.0000
   6   3   4      2.7441      1.5944     -1.7501      0.0000
   7   3   4     11.1115      0.4890    -10.7747      0.0000
   8   3   4     16.8570      0.3707    -16.2933      0.0000
   9   3   4      6.4661      0.8699      6.1968      0.0000
  10   3   4      3.9352      1.6700     -3.3089      0.0000
  11   3   4      0.0000      2.2465     -0.2695      0.0000
  12   3   4      1.8957      2.3109     -1.0625      0.0000
 -14   4   4      2.1549      2.3835      2.2010      0.0000
 -13   4   4      0.2153      2.2904      0.5761      0.0000
 -12   4   4      1.5842      2.0148     -0.5145      0.0000
 -11   4   4      2.1476      2.2201      3.4485      0.0000
 -10   4   4      0.0000      2.1365     -0.1642      0.0000
  -9   4   4      4.3087      1.2982     -3.6903      0.0000
  -8   4   4     25.9360      1.9582    -26.3002      0.0000
  -7   4   4      4.7157      0.9633     -4.5685      0.0000
  -6   4   4     13.3662      0.7017     13.4446      0.0000
  -5   4   4     15.1956      0.5525     15.1303      0.0000
  -4   4   4      6.4155      0.5315     -6.1006      0.0000
  -3   4   4     26.7120      0.8108     27.1295      0.0000
  -2   4   4     47.0221      2.3648     49.1238      0.0000
  -1   4   4     41.3387      1.8044    -42.2035      0.0000
   0   4   4      4.9353      0.7150      5.3507      0.0000
   1   4   4     13.0135      0.5686    -13.5646      0.0000
   2   4   4      2.9169      1.4668      2.8106      0.0000
   3   4   4      5.9519      0.6638      6.3092      0.0000
   4   4   4      8.9481      0.5331     -8.5020      0.0000
   5   4   4      3.2741      1.3070      2.2601      0.0000
   6   4   4      1.2417      1.7376      0.6454      0.0000
   7   4   4     10.5374      0.5567      9.8918      0.0000
   8   4   4      6.6824      0.7471     -6.4415      0.0000
   9   4   4      3.5595      1.5136     -3.1161      0.0000
  10   4   4      2.1767      2.1915      0.7348      0.0000
  11   4   4      3.2592      2.2502     -1.7384      0.0000
  12   4   4      2.2030      2.8518     -0.2625      0.0000
 -13   5   4      0.0000      2.0944      1.1530      0.0000
 -12   5   4      2.1380      1.9107     -1.6086      0.0000
 -11   5   4      0.9487      2.2144      1.9597      0.0000
 -10   5   4      1.8724      1.7708     -0.0612      0.0000
  -9   5   4      2.5915      1.5522     -1.7725      0.0000
  -8   5   4     12.7192      0.8344    -13.1869      0.0000
  -7   5   4      6.6825      0.6813     -6.7931      0.0000
  -6   5   4     20.0093      1.1575     20.5712      0.0000
  -5   5   4      0.4378      1.5675      0.5881      0.0000
  -4   5   4      3.3834      0.9743      3.3706      0.0000
  -3   5   4     22.4918      0.8763    -21.8547      0.0000
  -2   5   4     48.3017      2.6076     48.6690      0.0000
  -1   5   4      2.4438      1.4091      2.1842      0.0000
   0   5   4     19.3434      0.7293    -19.1373      0.0000
   1   5   4      2.6489      1.5279      1.6176      0.0000
   2   5   4     15.1120      0.6031    -15.0001      0.0000
   3   5   4      2.6075      1.6078     -0.8909      0.0000
   4   5   4      3.0636      1.4535      2.1470      0.0000
   5   5   4      5.8519      0.7852     -7.0714      0.0000
   6   5   4      0.0000      1.6744      0.4269      0.0000
   7   5   4      4.7008      0.8290      4.2828      0.0000
   8   5   4      5.9899      0.9256      6.6242      0.0000
   9   5   4      2.0309      1.9411     -0.9105      0.0000
  10   5   4      0.0000      2.2441      0.2895      0.0000
  11   5   4      2.7030      2.3345     -0.8020      0.0000
 -12   6   4      1.0466      2.0937     -0.8617      0.0000
 -11   6   4      0.7447      2.0428      0.4684      0.0000
 -10   6   4      0.5478      1.8303     -0.1099      0.0000
  -9   6   4      0.0000      1.8651      1.2521      0.0000
  -8   6   4     12.6969      0.9171     12.3829      0.0000
  -7   6   4      7.0721      0.6714     -6.9938      0.0000
  -6   6   4     10.7433      0.4261     10.8413      0.0000
  -5   6   4     12.6268      0.4385    -12.6860      0.0000
  -4   6   4     14.8054      0.4234     15.1165      0.0000
  -3   6   4     16.2885      0.7544    -16.0170      0.0000
  -2   6   4     15.4998      1.0404    -15.1099      0.0000
  -1   6   4      0.0000      1.6698      0.5108      0.0000
   0   6   4      3.8200      1.1575      4.5697      0.0000
   1   6   4      0.0000      1.4994      0.0950      0.0000
   2   6   4      7.1239      0.5652      7.4378      0.0000
   3   6   4      2.7507      1.4453      3.1364      0.0000
   4   6   4      2.1075      1.6596     -0.6826      0.0000
   5   6   4      4.7563      0.7756      5.6491      0.0000
   6   6   4     10.0941      0.5037     -9.4479      0.0000
   7   6   4      2.5173      1.7313     -1.2462      0.0000
   8   6   4      2.6024      2.0505     -2.7027      0.0000
   9   6   4      3.0998      1.5990      3.3382      0.0000
  10   6   4      2.7638      2.1558     -1.6363      0.0000
 -11   7   4      0.0000      1.9855      0.3632      0.0000
 -10   7   4      0.9086      1.8425      2.1339      0.0000
  -9   7   4      6.5417      0.6821     -6.5011      0.0000
  -8   7   4      0.0000      1.5508      0.1437      0.0000
  -7   7   4      7.2878      0.5139      7.0305      0.0000
  -6   7   4      0.0000      1.4708      1.2451      0.0000
  -5   7   4      5.9667      0.6783     -5.3055      0.0000
  -4   7   4      0.4194      1.6076      0.7433      0.0000
  -3   7   4      7.5758      0.5345     -7.5747      0.0000
  -2   7   4      4.0711      0.8990     -3.8922      0.0000
  -1   7   4      4.8531      0.7074      4.7213      0.0000
   0   7   4      4.4802      0.9172      4.8472      0.0000
   1   7   4      2.2251      1.4912      1.4168      0.0000
   2   7   4      0.0000      1.5685     -0.8312      0.0000
   3   7   4      5.9808      0.6083      6.1171      0.0000
   4   7   4      4.9390      0.9086      4.4315      0.0000
   5   7   4      2.2935      1.8313     -3.4880      0.0000
   6   7   4      5.3564      0.8415     -5.8851      0.0000
   7   7   4      4.1015      1.0925      3.9686      0.0000
   8   7   4      3.2318      1.6890     -3.3116      0.0000
   9   7   4      3.4197      2.1000      0.9774      0.0000
  -9   8   4      1.6055      1.7151     -0.5348      0.0000
  -8   8   4      0.7239      1.8262     -0.7006      0.0000
  -7   8   4      2.3057      1.7173      0.8536      0.0000
  -6   8   4      3.1288      1.1910     -2.9982      0.0000
  -5   8   4      4.3671      0.8021     -3.5114      0.0000
  -4   8   4      6.1751      0.6947      6.3133      0.0000
  -3   8   4      2.7870      1.4735     -2.8723      0.0000
  -2   8   4      0.5008      1.6342      1.1000      0.0000
  -1   8   4      4.3392      0.9651      4.3237      0.0000
   0   8   4      2.6066      1.5879     -1.7187      0.0000
   1   8   4      1.1335      1.5636      1.3353      0.0000
   2   8   4      0.0000      1.7317     -0.4662      0.0000
   3   8   4      3.1836      1.4771     -2.9157      0.0000
   4   8   4      2.1230      1.6136     -0.5369      0.0000
   5   8   4      1.6849      1.8890      2.4244      0.0000
   6   8   4      3.1810      1.4433     -2.1450      0.0000
   7   8   4      2.0728      1.7455      2.4613      0.0000
  -7   9   4      0.0000      1.7118     -0.5151      0.0000
  -6   9   4      2.6629      1.7145      2.5747      0.0000
  -5   9   4      1.0094      1.7934     -2.5157      0.0000
  -4   9   4      0.0000      1.6893      0.3243      0.0000
  -3   9   4      1.2633      1.7918      1.9006      0.0000
  -2   9   4      0.0000      1.7458     -1.7526      0.0000
  -1   9   4      3.0859      1.4358      0.4337      0.0000
   0   9   4      5.3583      0.7086      5.1086      0.0000
   1   9   4      3.6882      1.1826     -3.4712      0.0000
   2   9   4      4.5749      0.8523     -4.9339      0.0000
   3   9   4      2.0321      1.8969      3.3940      0.0000
   4   9   4      2.9539      1.4268     -2.3872      0.0000
   5   9   4      1.5283      1.8485      1.7166      0.0000
  -3  10   4      4.0329      1.1924      3.3290      0.0000
  -2  10   4      2.5126      1.6706     -2.3384      0.0000
  -1  10   4      0.0000      1.8252      1.5151      0.0000
   0  10   4      1.2447      1.7766     -1.3971      0.0000
   1  10   4      2.5342      1.9551      1.0251      0.0000
 -12   1   5      2.6481      2.4696     -2.9742      0.0000
 -11   1   5      1.8268      2.2859      1.2802      0.0000
 -10   1   5      0.0000      2.1777      0.0154      0.0000
  -9   1   5     10.0316      0.8833     -9.3259      0.0000
  -8   1   5     11.2368      0.6150     10.7494      0.0000
  -7   1   5      1.8674      1.8341      1.9486      0.0000
  -6   1   5     14.7903      0.6365     15.3893      0.0000
  -5   1   5      7.9979      0.5686     -8.1938      0.0000
  -4   1   5     20.4665      0.6170    -20.6537      0.0000
  -3   1   5     31.7108      0.8576     32.7449      0.0000
  -2   1   5     44.0163      0.8661    -44.6062      0.0000
  -1   1   5     34.4848      0.9521    -36.3517      0.0000
   0   1   5      1.6851      1.6789      2.2347      0.0000
   1   1   5      0.7664      1.5823     -0.7914      0.0000
   2   1   5     26.2830      0.3839     26.4728      0.0000
   3   1   5     41.7215      0.3866     41.8813      0.0000
   4   1   5      1.5216      1.6249      1.1623      0.0000
   5   1   5     10.0355      0.3827    -10.0420      0.0000
   6   1   5      2.7664      1.5483     -2.8210      0.0000
   7   1   5      1.9775      1.6086     -1.0229      0.0000
   8   1   5      0.0000      1.8476      0.2055      0.0000
   9   1   5      3.2363      1.5310     -3.2597      0.0000
  10   1   5      1.1374      2.0296     -0.2654      0.0000
  11   1   5      2.0020      2.3711      0.7578      0.0000
  12   1   5      0.0000      2.5703      0.4039      0.0000
 -14   2   5      1.3120      2.5646     -0.7808      0.0000
 -13   2   5      6.6590      1.0709      7.5480      0.0000
 -12   2   5      6.2795      1.0577     -6.4712      0.0000
 -11   2   5      3.0191      2.2074      3.4435      0.0000
 -10   2   5      3.3572      1.8399     -1.1368      0.0000
  -9   2   5      9.6031      0.6960     -9.8585      0.0000
  -8   2   5      2.2450      2.0588      1.5740      0.0000
  -7   2   5     10.6074      0.6222     10.8855      0.0000
  -6   2   5     21.2912      1.0273    -22.5902      0.0000
  -5   2   5     23.1676      1.5596     24.0327      0.0000
  -4   2   5     27.9388      1.1993    -28.6307      0.0000
  -3   2   5     13.1259      0.5479    -14.4272      0.0000
  -2   2   5     32.0566      1.2073     32.6637      0.0000
  -1   2   5     11.6637      0.7435    -11.9504      0.0000
   0   2   5      6.8209      0.5907     -7.2438      0.0000
   1   2   5     10.6322      0.5846     10.9630      0.0000
   2   2   5     17.5288      0.8334    -17.1751      0.0000
   3   2   5     37.9007      1.2918     38.3994      0.0000
   4   2   5     33.0706      1.1310    -32.9952      0.0000
   5   2   5     22.2978      0.8641    -22.4364      0.0000
   6   2   5      6.6520      0.6398      6.5981      0.0000
   7   2   5     36.1961      1.7440     35.4797      0.0000
   8   2   5     12.4172      0.7902    -12.6566      0.0000
   9   2   5      3.4650      1.5063      3.5133      0.0000
  10   2   5      1.6822      2.1656      1.0471      0.0000
  11   2   5      1.0003      2.3547      1.5009      0.0000
  12   2   5      0.4989      2.4502     -0.1887      0.0000
 -14   3   5      1.8593      2.5480     -2.4043      0.0000
 -13   3   5      7.2173      1.1124      7.2084      0.0000
 -12   3   5      5.3097      1.4244      5.5003      0.0000
 -11   3   5      3.4066      2.0107     -2.5494      0.0000
 -10   3   5      4.7263      1.3532     -3.8015      0.0000
  -9   3   5      0.0000      2.1838      0.9378      0.0000
  -8   3   5      7.7089      0.6138     -7.7835      0.0000
  -7   3   5      9.8064      0.5309      9.3918      0.0000
  -6   3   5      4.1520      1.0132     -3.0617      0.0000
  -5   3   5      1.2528      1.4237      0.7042      0.0000
  -4   3   5     24.3540      0.8788    -24.9965      0.0000
  -3   3   5     26.4233      1.0427     27.4108      0.0000
  -2   3   5     35.0742      2.0511     36.5473      0.0000
  -1   3   5     16.0662      1.0294    -16.4104      0.0000
   0   3   5      3.3278      1.1505     -2.6565      0.0000
   1   3   5      6.1736      0.7825      5.8203      0.0000
   2   3   5     29.1812      1.9061    -29.7081      0.0000
   3   3   5     19.6397      1.1707    -19.9851      0.0000
   4   3   5      1.2298      1.6227     -0.4903      0.0000
   5   3   5      2.9386      1.2644      2.4786      0.0000
   6   3   5      5.1078      0.7366     -5.3478      0.0000
   7   3   5      1.8004      1.8066     -0.4110      0.0000
   8   3   5     13.2649      0.6033     12.9315      0.0000
   9   3   5      6.0849      0.9995     -5.3943      0.0000
  10   3   5      0.0000      2.2088     -0.2265      0.0000
  11   3   5      2.1967      2.2589      0.0437      0.0000
  12   3   5      2.2024      2.3619      1.2451      0.0000
 -14   4   5      0.0000      2.3517     -0.4545      0.0000
 -13   4   5      1.6015      2.2719     -1.1887      0.0000
 -12   4   5      2.6590      2.2226     -0.2906      0.0000
 -11   4   5      5.3513      1.3053     -5.2846      0.0000
 -10   4   5      2.9334      2.1525     -3.7414      0.0000
  -9   4   5      1.9411      1.9045      1.1087      0.0000
  -8   4   5     14.0947      0.8539     14.4042      0.0000
  -7   4   5      0.0000      1.6751      2.2019      0.0000
  -6   4   5     13.5268      0.4748     13.0464      0.0000
  -5   4   5     23.3821      0.6013    -23.4560      0.0000
  -4   4   5     33.2776      1.4483     33.9563      0.0000
  -3   4   5     20.0813      0.7006    -20.4774      0.0000
  -2   4   5     30.8369      2.1273     32.7958      0.0000
  -1   4   5     37.6959      1.5283    -37.2874      0.0000
   0   4   5     24.1197      1.5721     24.2192      0.0000
   1   4   5      9.2804      0.5243     -9.5267      0.0000
   2   4   5     25.0146      1.1740     24.8265      0.0000
   3   4   5     10.4791      0.3820    -10.2421      0.0000
   4   4   5      2.6586      1.4920     -1.8207      0.0000
   5   4   5      1.6284      1.7695     -0.2622      0.0000
   6   4   5      0.0000      1.7322     -0.7142      0.0000
   7   4   5      7.8119      0.5248     -7.7660      0.0000
   8   4   5      1.7363      1.6862      0.4713      0.0000
   9   4   5      0.6216      1.7964     -1.1286      0.0000
  10   4   5      3.6299      1.8569     -2.9646      0.0000
  11   4   5      1.7868      2.2599      2.1781      0.0000
 -13   5   5      2.3206      2.1109     -3.7120      0.0000
 -12   5   5      2.9137      2.0403      0.8955      0.0000
 -11   5   5      0.1931      1.9780     -0.9508      0.0000
 -10   5   5      4.0067      1.3549      3.6304      0.0000
  -9   5   5      2.4934      1.8358     -2.8380      0.0000
  -8   5   5      1.2232      1.7590     -0.6187      0.0000
  -7   5   5     11.0887      0.3845     11.2378      0.0000
  -6   5   5     15.8733      0.5639    -16.3678      0.0000
  -5   5   5      9.4522      0.3343     -9.5609      0.0000
  -4   5   5      7.8952      0.4555      7.9037      0.0000
  -3   5   5      7.2613      0.5840     -6.6460      0.0000
  -2   5   5      5.9725      0.5740      6.6458      0.0000
  -1   5   5     16.5926      0.6099     16.6491      0.0000
   0   5   5     10.5424      0.3928    -10.7670      0.0000
   1   5   5      1.9611      1.7012     -0.1213      0.0000
   2   5   5     11.3243      0.4573     11.1200      0.0000
   3   5   5      5.3580      0.6976      5.4702      0.0000
   4   5   5      1.3554      1.9754      0.5260      0.0000
   5   5   5      7.8046      0.5847     -6.9957      0.0000
   6   5   5      0.0000      1.9070      0.1121      0.0000
   7   5   5      8.0013      0.6150      7.8428      0.0000
   8   5   5      3.5708      1.3570      3.2844      0.0000
   9   5   5      4.0627      1.3544     -2.8869      0.0000
  10   5   5      0.0000      1.9256     -0.3836      0.0000
 -12   6   5      3.5366      2.1667     -2.7357      0.0000
 -11   6   5      2.0742      2.1633      2.1594      0.0000
 -10   6   5      0.0000      1.9366     -0.2594      0.0000
  -9   6   5      5.6974      0.6806      6.1139      0.0000
  -8   6   5     10.3406      0.4590    -10.4090      0.0000
  -7   6   5      4.2378      0.8446      4.3076      0.0000
  -6   6   5     14.0072      0.4802    -13.9598      0.0000
  -5   6   5      0.0000      1.6381      0.0398      0.0000
  -4   6   5     11.5398      0.4083     11.7317      0.0000
  -3   6   5      1.9824      1.5354     -2.3557      0.0000
  -2   6   5     20.9381      1.1240    -21.6591      0.0000
  -1   6   5      1.5353      1.8977      1.4694      0.0000
   0   6   5      9.0184      0.3648      8.8305      0.0000
   1   6   5      6.7626      0.7006      6.4039      0.0000
   2   6   5      9.9786      0.5600     -9.0311      0.0000
   3   6   5      3.6009      1.0031      2.3155      0.0000
   4   6   5      3.2923      1.3415      0.5492      0.0000
   5   6   5      2.1269      1.5065      2.2472      0.0000
   6   6   5      5.1589      0.8083      4.9415      0.0000
   7   6   5      3.3563      1.7317     -2.1262      0.0000
   8   6   5      2.7879      1.6509     -2.5401      0.0000
   9   6   5      3.0020      1.6376      2.4578      0.0000
  10   6   5      1.6174      2.3599     -1.8667      0.0000
 -11   7   5      2.1947      1.8398     -0.7188      0.0000
 -10   7   5      1.7222      1.7527     -1.5983      0.0000
  -9   7   5      3.2660      1.1867      3.3795      0.0000
  -8   7   5      2.1137      1.6073      0.9846      0.0000
  -7   7   5      1.2177      1.6522      0.2027      0.0000
  -6   7   5      6.2510      0.6240      5.4746      0.0000
  -5   7   5      2.0415      1.6171     -0.0629      0.0000
  -4   7   5      6.4420      0.6326     -6.5524      0.0000
  -3   7   5      0.0000      1.5954      0.9832      0.0000
  -2   7   5      5.6015      0.6670     -5.0771      0.0000
  -1   7   5      0.7275      1.8563      1.6663      0.0000
   0   7   5      3.8709      0.9571      4.3109      0.0000
   1   7   5      2.1147      1.6214      0.4756      0.0000
   2   7   5      5.3862      0.7043     -5.2437      0.0000
   3   7   5      0.9308      1.6830      0.2555      0.0000
   4   7   5      3.5056      1.2973      2.5287      0.0000
   5   7   5      0.4587      1.8340     -1.5810      0.0000
   6   7   5      0.0000      1.7626      0.0435      0.0000
   7   7   5      0.0000      2.0130     -0.0908      0.0000
   8   7   5      4.5539      1.0505     -4.6871      0.0000
  -9   8   5      1.6864      1.6518      2.1140      0.0000
  -8   8   5      1.8420      1.7380      1.3396      0.0000
  -7   8   5      0.0000      1.6872      0.7321      0.0000
  -6   8   5      6.3525      0.6262     -6.6866      0.0000
  -5   8   5      2.3640      1.6082      2.3735      0.0000
  -4   8   5      2.6593      1.7679     -1.7501      0.0000
  -3   8   5      6.7058      0.5755      6.7845      0.0000
  -2   8   5      4.2003      0.9887      3.4619      0.0000
  -1   8   5      0.0000      1.7237      0.9863      0.0000
   0   8   5      2.3810      1.5272     -2.9930      0.0000
   1   8   5      0.0000      1.8042     -0.4990      0.0000
   2   8   5      2.3513      1.7216      2.3972      0.0000
   3   8   5      2.4268      1.5217     -3.9927      0.0000
   4   8   5      0.0000      1.7292      1.4469      0.0000
   5   8   5      3.9441      1.3084     -4.6114      0.0000
   6   8   5      2.0084      1.8226      3.8168      0.0000
   7   8   5      2.9209      1.8556     -0.7108      0.0000
  -7   9   5      2.8671      2.1418     -2.1213      0.0000
  -6   9   5      1.0518      1.7168      1.6175      0.0000
  -5   9   5      1.1797      1.6396      0.3731      0.0000
  -4   9   5      1.4259      1.8817      1.8772      0.0000
  -3   9   5      0.0000      1.8900     -0.2806      0.0000
  -2   9   5      0.0000      1.7601      1.2126      0.0000
  -1   9   5      0.8914      1.6297     -1.4332      0.0000
   0   9   5      2.7159      1.5033     -2.4239      0.0000
   1   9   5      2.1811      1.6828     -1.8232      0.0000
   2   9   5      3.1377      1.2241      5.0744      0.0000
   3   9   5      2.5948      1.7733     -2.5666      0.0000
   4   9   5      1.9912      1.9410     -0.3081      0.0000
   5   9   5      1.4384      1.9373     -0.3004      0.0000
  -3  10   5      3.2699      1.6832      2.1156      0.0000
  -2  10   5      2.8621      1.5960     -1.9204      0.0000
  -1  10   5      1.8101      1.8662     -0.3863      0.0000
   0  10   5      0.0000      2.1176      0.6099      0.0000
 -11   0   6      1.7930      2.6857      1.6184      0.0000
 -10   0   6      7.2220      1.2601      7.1460      0.0000
  -9   0   6     11.2665      0.8483    -10.6910      0.0000
  -8   0   6     17.6487      1.7214     17.1489      0.0000
  -7   0   6     21.7198      2.9182    -22.8774      0.0000
  -6   0   6     39.2741      3.6241    -41.7298      0.0000
  -5   0   6      8.9790      0.4728     -9.1839      0.0000
  -4   0   6     13.8407      0.3588    -14.0940      0.0000
  -3   0   6     29.7029      0.3345     29.1054      0.0000
  -2   0   6      9.1253      0.5058      8.3762      0.0000
  -1   0   6     25.1520      0.3168     25.5965      0.0000
   0   0   6      2.7860      1.6378      1.5405      0.0000
   1   0   6      4.7967      1.0856      4.6621      0.0000
   2   0   6     46.7702      0.5898    -45.4654      0.0000
   3   0   6     31.3539      0.2754     31.3175      0.0000
   4   0   6     24.1526      0.3269    -24.0355      0.0000
   5   0   6      2.4781      1.9369      0.2748      0.0000
   6   0   6     24.0719      0.3349    -23.6347      0.0000
   7   0   6     50.7177      0.2790     50.0229      0.0000
   8   0   6     16.2529      0.4546    -15.8092      0.0000
   9   0   6      1.5116      2.0746      0.0774      0.0000
  10   0   6      6.8950      1.1795      6.9296      0.0000
  11   0   6      3.8391      2.2647      3.4782      0.0000
  12   0   6      0.0000      2.8325     -1.4703      0.0000
 -13   1   6      3.2542      3.4704     -3.5194      0.0000
 -12   1   6      3.8065      2.1024      4.1902      0.0000
 -11   1   6      2.5153      2.2875     -0.4163      0.0000
 -10   1   6      7.1095      1.1025      6.5917      0.0000
  -9   1   6      8.2343      0.7848      8.1230      0.0000
  -8   1   6      3.7768      1.3021     -3.1631      0.0000
  -7   1   6     12.6289      0.6007    -12.7814      0.0000
  -6   1   6      4.5316      0.9170     -4.0850      0.0000
  -5   1   6     16.8344      0.5018     16.5374      0.0000
  -4   1   6      1.5281      1.4706      2.0139      0.0000
  -3   1   6      2.3545      1.0594      3.0242      0.0000
  -2   1   6      2.1834      1.4463      0.1253      0.0000
  -1   1   6      8.4750      0.4288     -7.7730      0.0000
   0   1   6     19.4300      0.3313     19.6565      0.0000
   1   1   6      5.5089      0.6264      5.6876      0.0000
   2   1   6     13.2987      0.2995    -13.3662      0.0000
   3   1   6     37.4565      0.4443    -37.4626      0.0000
   4   1   6     17.2225      0.2575    -17.2639      0.0000
   5   1   6      3.4451      1.1598      3.8887      0.0000
   6   1   6     12.2285      0.3764    -12.2168      0.0000
   7   1   6     23.1309      0.2935    -23.1621      0.0000
   8   1   6     26.4046      0.6385     26.3853      0.0000
   9   1   6      0.7517      1.8185     -0.0167      0.0000
  10   1   6      2.3964      1.9452      2.6549      0.0000
  11   1   6      1.2072      2.1271     -0.5900      0.0000
  12   1   6      4.9705      1.8070      4.4721      0.0000
 -15   2   6      1.5881      3.0453      0.7397      0.0000
 -14   2   6      0.0000      3.1332     -0.1998      0.0000
 -13   2   6      1.7685      2.2262     -0.5602      0.0000
 -12   2   6      4.3011      1.6926     -4.7515      0.0000
 -11   2   6      2.0792      2.1142     -0.5515      0.0000
 -10   2   6      3.4623      1.9476      2.7775      0.0000
  -9   2   6      6.5984      0.9237     -6.3008      0.0000
  -8   2   6     15.2906      0.5901     15.8485      0.0000
  -7   2   6      0.0000      1.7049     -0.1679      0.0000
  -6   2   6     30.5496      1.5322     31.9924      0.0000
  -5   2   6     13.6383      0.5189    -14.9758      0.0000
  -4   2   6     33.5952      1.6578     35.0677      0.0000
  -3   2   6      3.1275      0.7912      3.0232      0.0000
  -2   2   6     50.9513      2.0606    -52.6331      0.0000
  -1   2   6      0.6400      1.5385      0.7509      0.0000
   0   2   6     10.1545      0.3813      9.9011      0.0000
   1   2   6      6.4222      0.5089     -7.0709      0.0000
   2   2   6     11.2244      0.3221     11.0699      0.0000
   3   2   6     17.6625      0.5913    -17.5242      0.0000
   4   2   6      3.9104      0.9035      3.8407      0.0000
   5   2   6     20.4594      0.5496     20.3959      0.0000
   6   2   6     11.6901      0.4253     11.8248      0.0000
   7   2   6     11.8800      0.4174    -11.7931      0.0000
   8   2   6      5.0307      1.0881     -5.2556      0.0000
   9   2   6      5.8739      0.8693     -5.1952      0.0000
  10   2   6      2.0059      2.0002      1.7926      0.0000
  11   2   6      2.8567      2.2860     -2.8566      0.0000
  12   2   6      2.3925      2.6060     -0.7648      0.0000
 -14   3   6      1.6683      2.3648     -0.7847      0.0000
 -13   3   6      1.6638      2.3096     -1.4745      0.0000
 -12   3   6      5.6859      1.1948      6.0150      0.0000
 -11   3   6      2.2736      2.1486      1.8014      0.0000
 -10   3   6      7.4462      0.7297      7.5817      0.0000
  -9   3   6      9.9436      0.5282    -10.2851      0.0000
  -8   3   6     19.2293      0.9280    -18.7710      0.0000
  -7   3   6     23.0422      1.1301     22.8220      0.0000
  -6   3   6     38.1077      1.2721    -38.5992      0.0000
  -5   3   6     14.1017      0.3254     14.3969      0.0000
  -4   3   6     37.5338      1.5870    -38.2771      0.0000
  -3   3   6     49.3215      2.3607     49.9913      0.0000
  -2   3   6      7.2849      0.3820     -7.3530      0.0000
  -1   3   6     22.1970      1.1595     22.9374      0.0000
   0   3   6      4.6869      0.6392      4.4272      0.0000
   1   3   6     21.7913      1.1409    -22.4027      0.0000
   2   3   6      6.0531      0.6924      5.6628      0.0000
   3   3   6     10.4962      0.3906     10.2171      0.0000
   4   3   6     13.3338      0.7037     12.5294      0.0000
   5   3   6      7.5097      0.5143      7.6258      0.0000
   6   3   6      4.1501      0.8236      4.3325      0.0000
   7   3   6      4.5736      1.0417     -4.9214      0.0000
   8   3   6      0.0000      1.7963     -0.9451      0.0000
   9   3   6      2.0859      2.0588     -1.6298      0.0000
  10   3   6      1.9947      2.0611      1.7195      0.0000
  11   3   6      2.8115      2.3210     -1.9239      0.0000
 -14   4   6      4.6950      1.6574      4.2260      0.0000
 -13   4   6      1.5062      2.2537     -1.9728      0.0000
 -12   4   6      0.0000      1.9845     -0.6062      0.0000
 -11   4   6      2.8203      2.1711      2.5895      0.0000
 -10   4   6      7.1946      0.8545      7.2906      0.0000
  -9   4   6     13.3449      0.9664     12.7235      0.0000
  -8   4   6     30.2694      1.4508    -29.7976      0.0000
  -7   4   6     14.6809      0.5149    -14.1012      0.0000
  -6   4   6      3.8492      0.8577      3.3993      0.0000
  -5   4   6      4.3263      0.7705      3.6826      0.0000
  -4   4   6     10.8184      0.3868    -10.5840      0.0000
  -3   4   6      3.9776      0.9628     -3.9878      0.0000
  -2   4   6     12.5619      0.7079     12.9475      0.0000
  -1   4   6      3.2135      1.1032      2.8343      0.0000
   0   4   6     20.7085      1.2275     21.9894      0.0000
   1   4   6      3.5386      1.2903      2.7024      0.0000
   2   4   6     14.5883      1.0035    -15.4783      0.0000
   3   4   6      4.1828      1.0342      4.0529      0.0000
   4   4   6      7.6906      0.5410     -8.1288      0.0000
   5   4   6      1.7776      1.7535      1.2277      0.0000
   6   4   6      5.9991      0.7292     -6.0781      0.0000
   7   4   6      7.4744      0.6526     -7.5946      0.0000
   8   4   6      5.6475      0.8075      5.8252      0.0000
   9   4   6      5.1945      1.0296      4.5414      0.0000
  10   4   6      2.3226      1.9416      2.1876      0.0000
  11   4   6      0.0000      2.3457      0.4001      0.0000
 -13   5   6      1.2002      2.3303     -3.5788      0.0000
 -12   5   6      0.0000      2.2561     -1.8925      0.0000
 -11   5   6      0.0000      2.0029      2.4635      0.0000
 -10   5   6      4.7100      1.1386     -6.1451      0.0000
  -9   5   6      1.9524      1.8787     -2.3435      0.0000
  -8   5   6      8.3443      0.4600      8.2910      0.0000
  -7   5   6      3.7269      0.9066     -3.0260      0.0000
  -6   5   6      4.1317      0.8044      3.5395      0.0000
  -5   5   6     24.4325      0.7125     23.9503      0.0000
  -4   5   6      4.4822      0.7995      4.0143      0.0000
  -3   5   6     19.2894      0.7922    -19.3399      0.0000
  -2   5   6      3.0152      1.1126     -3.0999      0.0000
  -1   5   6      8.9408      0.3817      8.0471      0.0000
   0   5   6      7.8771      0.4456     -7.9749      0.0000
   1   5   6     13.1521      0.9041    -13.5624      0.0000
   2   5   6      4.3938      1.0860     -4.4543      0.0000
   3   5   6     13.8730      0.8406     13.7672      0.0000
   4   5   6     10.6027      3.5951      3.3660      0.0000
   5   5   6      9.4795      0.4386     -9.3009      0.0000
   6   5   6      8.2279      0.4640      7.5432      0.0000
   7   5   6      3.8287      1.2275     -4.1810      0.0000
   8   5   6      1.7770      1.7269      1.0220      0.0000
   9   5   6      1.4034      1.7775     -1.3802      0.0000
  10   5   6      2.2279      2.1163      1.0797      0.0000
 -12   6   6      2.3464      2.2915      0.1051      0.0000
 -11   6   6      1.5223      1.8914     -1.9891      0.0000
 -10   6   6      1.1986      1.6996     -0.4785      0.0000
  -9   6   6      6.7575      0.5981     -6.8500      0.0000
  -8   6   6      9.7289      0.4630      9.4658      0.0000
  -7   6   6      7.0641      0.4700      6.9387      0.0000
  -6   6   6      4.8332      0.6535     -4.9461      0.0000
  -5   6   6     10.3011      0.4112      9.8661      0.0000
  -4   6   6      6.4502      0.5848      6.2398      0.0000
  -3   6   6      4.7851      1.3070     -4.0125      0.0000
  -2   6   6     20.9763      0.7748    -20.7952      0.0000
  -1   6   6      3.3987      1.1278     -3.9372      0.0000
   0   6   6      6.3988      0.5972     -6.3015      0.0000
   1   6   6      7.9567      0.5452      7.6115      0.0000
   2   6   6      3.6268      1.2031     -2.4271      0.0000
   3   6   6      7.4692      0.7626      7.1866      0.0000
   4   6   6      8.4809      0.5095      8.9863      0.0000
   5   6   6      3.4852      1.5905     -4.2936      0.0000
   6   6   6      5.6545      0.6814      5.8963      0.0000
   7   6   6      2.7787      1.7579     -2.9556      0.0000
   8   6   6      3.7420      1.2592     -4.3243      0.0000
   9   6   6      1.7748      1.9698      0.1218      0.0000
 -11   7   6      1.5590      1.8119      2.0824      0.0000
 -10   7   6      1.1031      1.7696      1.4106      0.0000
  -9   7   6      0.6314      1.6296     -1.6071      0.0000
  -8   7   6      0.0000      1.5956     -0.4204      0.0000
  -7   7   6      1.5008      1.6370     -2.1320      0.0000
  -6   7   6      2.8274      1.5781      3.2278      0.0000
  -5   7   6      3.2925      1.3475      0.3635      0.0000
  -4   7   6     12.3658      0.6877    -11.9990      0.0000
  -3   7   6      1.4513      1.5342      2.0420      0.0000
  -2   7   6      1.3213      1.6258     -0.5875      0.0000
  -1   7   6      0.0000      1.7175      1.5594      0.0000
   0   7   6      2.1091      1.6166      2.4158      0.0000
   1   7   6      3.5426      1.0838      2.1496      0.0000
   2   7   6      1.4794      1.5972      2.0921      0.0000
   3   7   6      2.5873      1.4049     -0.2434      0.0000
   4   7   6      3.0221      1.3714     -2.4454      0.0000
   5   7   6      1.6096      1.8355     -1.4446      0.0000
   6   7   6      1.9191      2.0446      2.7280      0.0000
   7   7   6      2.8971      1.5650     -2.1418      0.0000
   8   7   6      1.7423      1.9824     -0.5737      0.0000
  -9   8   6      1.7497      1.7213     -0.6804      0.0000
  -8   8   6      2.2685      1.8002     -1.8440      0.0000
  -7   8   6      3.6767      1.1091      3.2408      0.0000
  -6   8   6      3.8429      1.2646     -4.5108      0.0000
  -5   8   6      2.1654      1.7238      1.1705      0.0000
  -4   8   6      2.1715      1.6608     -1.2743      0.0000
  -3   8   6      2.4275      1.7084      1.0812      0.0000
  -2   8   6      6.5072      0.9146      6.4243      0.0000
  -1   8   6      1.7681      1.6101      1.7591      0.0000
   0   8   6      0.2483      1.6172      0.9692      0.0000
   1   8   6      4.2376      0.9839     -3.6139      0.0000
   2   8   6      4.5214      0.7784      3.8833      0.0000
   3   8   6      5.3730      0.7550     -5.6512      0.0000
   4   8   6      0.9276      1.6785      0.9337      0.0000
   5   8   6      3.0899      1.7000     -3.7260      0.0000
   6   8   6      0.0000      1.8278     -0.1337      0.0000
  -7   9   6      0.7514      1.8734      2.8439      0.0000
  -6   9   6      1.5385      1.8087      0.7638      0.0000
  -5   9   6      3.5018      1.3165     -4.6398      0.0000
  -4   9   6      4.9828      0.9120      4.7522      0.0000
  -3   9   6      3.7687      1.0961     -3.9628      0.0000
  -2   9   6      2.6119      1.8740     -0.4998      0.0000
  -1   9   6      3.9253      1.0622      4.0088      0.0000
   0   9   6      2.3164      1.7188      1.1947      0.0000
   1   9   6      1.1580      1.8792      2.7846      0.0000
   2   9   6      4.5775      1.2084     -5.2865      0.0000
   3   9   6      1.6540      1.7233      0.7619      0.0000
   4   9   6      0.9790      1.8249     -0.6557      0.0000
  -2  10   6      1.7402      2.3761      1.4681      0.0000
  -1  10   6      0.0000      2.3834     -1.2925      0.0000
 -13   1   7      0.9544      2.4464     -0.7582      0.0000
 -12   1   7      2.7566      2.3397      2.7935      0.0000
 -11   1   7      2.8626      2.2772      1.7020      0.0000
 -10   1   7      2.1188      2.0871     -2.7623      0.0000
  -9   1   7      2.2171      1.8443      1.8298      0.0000
  -8   1   7     13.1863      0.6819    -13.2436      0.0000
  -7   1   7     16.4719      0.7393     16.0500      0.0000
  -6   1   7     10.0215      0.3243      9.6871      0.0000
  -5   1   7     15.9463      0.2941    -16.2379      0.0000
  -4   1   7     14.6719      0.3437    -14.2623      0.0000
  -3   1   7      5.4721      0.4788      4.6873      0.0000
  -2   1   7     15.9095      0.2596    -16.2187      0.0000
  -1   1   7      2.4926      1.3320      3.1610      0.0000
   0   1   7      8.8789      0.4159      9.4086      0.0000
   1   1   7     47.6343      0.5002    -46.6108      0.0000
   2   1   7     44.8394      0.4163     44.2077      0.0000
   3   1   7      1.8593      1.5684     -1.1202      0.0000
   4   1   7      6.1880      0.6514      5.7555      0.0000
   5   1   7     12.6076      0.3548    -12.9353      0.0000
   6   1   7      6.0445      0.7383     -6.0632      0.0000
   7   1   7      4.4218      1.1178     -3.6827      0.0000
   8   1   7      3.5232      1.3119      3.7181      0.0000
   9   1   7      5.8957      0.8137      6.0019      0.0000
  10   1   7      0.0000      1.8945     -1.3332      0.0000
  11   1   7      0.8515      2.0922     -0.8974      0.0000
 -15   2   7      1.1751      2.7793      0.9000      0.0000
 -14   2   7      0.0000      2.4267     -0.0255      0.0000
 -13   2   7      2.0997      2.2552      1.0086      0.0000
 -12   2   7      4.1748      1.7554     -4.4372      0.0000
 -11   2   7      1.6678      2.1581     -0.6482      0.0000
 -10   2   7      3.8481      1.6974      3.6989      0.0000
  -9   2   7     21.6878      0.6020     22.1990      0.0000
  -8   2   7      7.9325      0.5287     -8.2347      0.0000
  -7   2   7      9.6937      0.4767     -9.7726      0.0000
  -6   2   7     17.6306      0.7061     17.8791      0.0000
  -5   2   7      5.5701      0.5356      5.5999      0.0000
  -4   2   7     50.5952      1.9085    -51.5126      0.0000
  -3   2   7      2.2088      1.3885     -0.1236      0.0000
  -2   2   7      5.6383      0.4931     -5.1032      0.0000
  -1   2   7     16.6963      0.8497     17.4393      0.0000
   0   2   7     19.2785      0.9561     20.2255      0.0000
   1   2   7     22.3300      0.5690     22.4273      0.0000
   2   2   7      0.5814      1.6025      1.4200      0.0000
   3   2   7     11.6791      0.3722     11.9303      0.0000
   4   2   7     25.8764      0.6867    -26.1232      0.0000
   5   2   7      0.0000      1.6813     -0.7499      0.0000
   6   2   7      9.5734      0.4236     -9.7517      0.0000
   7   2   7      5.1143      0.7851     -5.2717      0.0000
   8   2   7      4.7547      1.0097      4.9540      0.0000
   9   2   7      0.9517      1.8488     -0.6630      0.0000
  10   2   7      0.7256      2.0198      0.0725      0.0000
  11   2   7      0.6131      2.1966     -1.2772      0.0000
 -14   3   7      4.2308      1.9235     -5.6735      0.0000
 -13   3   7      0.0000      2.2046      1.5420      0.0000
 -12   3   7      0.0000      2.1331      1.3163      0.0000
 -11   3   7      6.9710      0.9809      6.2650      0.0000
 -10   3   7     17.1541      0.6645    -17.1245      0.0000
  -9   3   7      4.1691      1.2240     -4.4119      0.0000
  -8   3   7      8.3751      0.5579      8.7822      0.0000
  -7   3   7     10.1108      0.4420      9.9306      0.0000
  -6   3   7     18.6156      0.6264    -18.2538      0.0000
  -5   3   7      0.5497      1.4615      1.2359      0.0000
  -4   3   7     25.9176      0.9815     26.2698      0.0000
  -3   3   7     11.8131      0.4700    -11.8041      0.0000
  -2   3   7     14.6123      0.6965     13.8849      0.0000
  -1   3   7     10.2468      0.4350      9.8611      0.0000
   0   3   7      8.6326      0.4336     -8.5088      0.0000
   1   3   7     11.4282      0.5595     11.2915      0.0000
   2   3   7      3.5018      1.1583     -3.7419      0.0000
   3   3   7      1.7142      1.6985     -1.2617      0.0000
   4   3   7      6.6366      0.5348      6.5066      0.0000
   5   3   7      7.5405      0.5254     -7.7840      0.0000
   6   3   7      5.7758      0.6747      5.5193      0.0000
   7   3   7     14.1017      0.4896     13.6457      0.0000
   8   3   7      6.9856      0.6240     -7.1013      0.0000
   9   3   7      3.1785      1.8599     -3.2306      0.0000
  10   3   7      0.0000      2.0498     -1.0247      0.0000
  11   3   7      1.3858      2.3375     -0.1678      0.0000
 -14   4   7      0.0000      2.3690      2.7092      0.0000
 -13   4   7      0.0000      2.2445     -2.6992      0.0000
 -12   4   7      2.9484      2.2026      1.5640      0.0000
 -11   4   7      4.8184      1.3992     -3.7255      0.0000
 -10   4   7      2.3904      1.9671     -2.3874      0.0000
  -9   4   7     15.5371      0.5869    -15.5406      0.0000
  -8   4   7     28.0147      0.6284     27.2061      0.0000
  -7   4   7     16.7129      0.4747    -16.6180      0.0000
  -6   4   7      5.6293      0.5087      5.5162      0.0000
  -5   4   7      6.6298      0.4598     -6.3848      0.0000
  -4   4   7     11.3447      0.5348     11.2570      0.0000
  -3   4   7     18.8781      1.0611    -20.1896      0.0000
  -2   4   7      6.4092      0.4170      6.1912      0.0000
  -1   4   7      2.7047      1.1735     -2.5112      0.0000
   0   4   7      0.0000      1.5234      0.9542      0.0000
   1   4   7     10.4528      0.7112    -11.0541      0.0000
   2   4   7      4.6477      0.7393      4.1152      0.0000
   3   4   7      3.1330      1.0808      1.1865      0.0000
   4   4   7      5.0460      0.8711     -5.4872      0.0000
   5   4   7      7.9432      0.5551      7.1312      0.0000
   6   4   7      5.3521      0.8180      4.7227      0.0000
   7   4   7      3.2875      1.4419      3.0859      0.0000
   8   4   7      1.3995      1.7285     -0.2910      0.0000
   9   4   7      1.3426      1.9512      0.4018      0.0000
  10   4   7      0.0000      2.0842      0.8863      0.0000
 -13   5   7      0.0000      2.3126      0.3086      0.0000
 -12   5   7      0.0000      2.2395     -0.9544      0.0000
 -11   5   7      1.5030      1.9202      0.4325      0.0000
 -10   5   7      3.6196      1.0949      3.8815      0.0000
  -9   5   7      1.5733      1.5268      0.4500      0.0000
  -8   5   7     17.8148      0.4822     17.4212      0.0000
  -7   5   7      9.9120      0.3844    -10.0791      0.0000
  -6   5   7      2.3963      1.3685     -0.1671      0.0000
  -5   5   7     16.1721      0.5869    -16.2887      0.0000
  -4   5   7      8.2892      0.5892      8.3978      0.0000
  -3   5   7      7.5577      0.5936     -7.2750      0.0000
  -2   5   7      8.4017      0.4896      7.9593      0.0000
  -1   5   7      7.8213      0.4267     -7.8990      0.0000
   0   5   7      4.9037      0.7429     -4.7984      0.0000
   1   5   7      6.5057      0.7176     -7.1024      0.0000
   2   5   7      4.4266      1.2318     -4.8814      0.0000
   3   5   7     10.4855      0.6490     10.3796      0.0000
   4   5   7      8.3972      0.4813     -8.1787      0.0000
   5   5   7      1.7947      1.6608      0.5670      0.0000
   6   5   7      2.4839      1.5914      2.3825      0.0000
   7   5   7      2.7061      1.7500     -0.4042      0.0000
   8   5   7      0.8967      1.6522      1.0036      0.0000
   9   5   7      0.8037      1.8508      0.7888      0.0000
  10   5   7      1.8119      2.1014     -1.9166      0.0000
 -12   6   7      0.0000      1.8303      0.7381      0.0000
 -11   6   7      0.9655      1.6039     -2.1170      0.0000
 -10   6   7      1.9173      1.5895     -0.5019      0.0000
  -9   6   7      0.0000      1.6359     -0.1421      0.0000
  -8   6   7      3.1665      1.1556      3.4802      0.0000
  -7   6   7      1.3074      1.5523     -1.7366      0.0000
  -6   6   7      7.3981      0.4844     -7.2598      0.0000
  -5   6   7      4.4999      0.9956     -3.5569      0.0000
  -4   6   7     18.5430      3.3957     15.0937      0.0000
  -3   6   7     20.8603      1.1851     21.1675      0.0000
  -2   6   7     18.9444      0.8953    -18.0091      0.0000
  -1   6   7      1.6313      1.4595      0.1894      0.0000
   0   6   7      7.6617      0.4376     -7.5773      0.0000
   1   6   7      7.8117      0.5257      8.2507      0.0000
   2   6   7      3.7187      1.1997      3.4469      0.0000
   3   6   7      5.1487      1.0448     -5.6439      0.0000
   4   6   7      4.0477      0.9001     -4.2752      0.0000
   5   6   7      5.1661      0.9020      5.3668      0.0000
   6   6   7      2.1603      1.8146     -2.5467      0.0000
   7   6   7      2.7700      1.6422      3.6640      0.0000
   8   6   7      1.8641      1.8361     -1.8833      0.0000
   9   6   7      1.9522      1.8433     -2.3169      0.0000
 -11   7   7      3.1915      1.3624     -3.0306      0.0000
 -10   7   7      3.0038      1.2311      3.3438      0.0000
  -9   7   7      1.6117      1.5736     -1.7951      0.0000
  -8   7   7      3.9214      0.9686     -3.7941      0.0000
  -7   7   7      0.6431      1.7148     -0.7538      0.0000
  -6   7   7      8.3135      0.5658      7.6996      0.0000
  -5   7   7      1.3962      1.6804     -1.0228      0.0000
  -4   7   7      7.9815      0.7672     -8.1376      0.0000
  -3   7   7      4.2461      0.9411      4.7022      0.0000
  -2   7   7      2.4388      1.4060      2.0798      0.0000
  -1   7   7      1.8106      1.6154     -1.2364      0.0000
   0   7   7      3.9416      0.9111      3.4473      0.0000
   1   7   7      9.7937      0.4428      9.8105      0.0000
   2   7   7      5.7038      0.6478     -5.1917      0.0000
   3   7   7      2.5564      1.8253      2.1930      0.0000
   4   7   7      6.8718      0.7170     -6.6549      0.0000
   5   7   7      9.1866      0.5525      8.8794      0.0000
   6   7   7      4.7781      0.9867     -5.4507      0.0000
   7   7   7      0.0000      2.0007      0.6256      0.0000
   8   7   7      0.0000      2.7877     -0.7415      0.0000
  -9   8   7      2.2613      1.7580      2.4761      0.0000
  -8   8   7      3.0685      1.2807      0.4016      0.0000
  -7   8   7      2.3043      1.7979     -1.8437      0.0000
  -6   8   7      0.0000      1.7441     -0.6913      0.0000
  -5   8   7      1.8034      1.6605      2.0300      0.0000
  -4   8   7      7.9589      1.3555     -6.9008      0.0000
  -3   8   7      1.5971      1.6331     -0.3734      0.0000
  -2   8   7      7.2751      0.4992      7.1691      0.0000
  -1   8   7      3.2605      1.4883      0.4913      0.0000
   0   8   7      9.1922      0.4757     -8.9178      0.0000
   1   8   7      3.8761      1.1277      3.7374      0.0000
   2   8   7      4.7300      0.7168      3.9428      0.0000
   3   8   7      0.0000      1.8444     -0.6310      0.0000
   4   8   7      3.8849      1.5471     -3.7983      0.0000
   5   8   7      0.0000      1.8145      1.5554      0.0000
   6   8   7      2.8580      1.7068      1.3852      0.0000
  -7   9   7      0.0000      1.8776     -0.8952      0.0000
  -6   9   7      1.7977      1.9354     -1.9605      0.0000
  -5   9   7      0.0000      1.8078      2.4523      0.0000
  -4   9   7      2.3148      2.0359      2.0142      0.0000
  -3   9   7      0.0000      1.9153     -2.0406      0.0000
  -2   9   7      0.9317      1.8455     -0.1354      0.0000
  -1   9   7      2.2628      1.6639      2.4667      0.0000
   0   9   7      1.7817      1.7165      0.5515      0.0000
   1   9   7      5.9308      0.7136     -6.0745      0.0000
   2   9   7      0.8499      1.8055      0.9270      0.0000
   3   9   7      2.3508      1.8952      0.8671      0.0000
 -12   0   8      2.0332      2.5423     -1.2384      0.0000
 -11   0   8      8.1685      0.9859     -8.3858      0.0000
 -10   0   8      2.3601      2.3261      2.2494      0.0000
  -9   0   8     29.4809      3.9283     30.4311      0.0000
  -8   0   8      3.7938      2.1010     -3.6908      0.0000
  -7   0   8      3.1401      1.4047      4.0630      0.0000
  -6   0   8     18.4549      0.4870    -18.9790      0.0000
  -5   0   8     33.9952      0.4644     33.1616      0.0000
  -4   0   8     30.6420      0.2158    -30.4512      0.0000
  -3   0   8     18.7404      0.3185    -18.7385      0.0000
  -2   0   8     19.8149      0.3564     20.1405      0.0000
  -1   0   8     24.5269      0.7466     24.8624      0.0000
   0   0   8      6.9101      0.6703     -6.9365      0.0000
   1   0   8     63.7982      0.2282     61.3751      0.0000
   2   0   8     43.9560      0.8595    -41.9242      0.0000
   3   0   8     14.0551      0.4397     14.6787      0.0000
   4   0   8      3.0070      1.4924     -3.0146      0.0000
   5   0   8     16.6975      0.4110     16.5348      0.0000
   6   0   8     35.6700      0.6448    -35.2627      0.0000
   7   0   8      5.1736      1.1826     -5.1637      0.0000
   8   0   8      9.3838      0.7687     -8.9483      0.0000
   9   0   8      0.0000      2.3041      0.9274      0.0000
  10   0   8      0.0000      2.3414     -1.6563      0.0000
  11   0   8      0.2312      2.4651      1.4495      0.0000
 -14   1   8      3.8205      2.7464     -3.2937      0.0000
 -13   1   8      1.8985      2.4347     -1.7573      0.0000
 -12   1   8      3.6100      2.1207     -3.0506      0.0000
 -11   1   8      1.3126      2.0321      0.1198      0.0000
 -10   1   8     14.5739      0.5792    -14.3104      0.0000
  -9   1   8      5.4790      0.8695     -5.7777      0.0000
  -8   1   8     15.0131      0.5946     15.4221      0.0000
  -7   1   8      3.2623      0.8526      2.5435      0.0000
  -6   1   8     16.4356      0.3831    -15.8919      0.0000
  -5   1   8      7.5818      0.3844      7.5704      0.0000
  -4   1   8     88.2966      1.0083     85.1865      0.0000
  -3   1   8     14.9539      0.1978    -14.8550      0.0000
  -2   1   8      2.5633      1.0173      1.3963      0.0000
  -1   1   8     28.6717      0.4615    -28.6285      0.0000
   0   1   8     37.3504      0.6825    -36.9810      0.0000
   1   1   8     54.7647      0.6651     53.4495      0.0000
   2   1   8      1.9934      1.6473      0.7297      0.0000
   3   1   8     12.1873      0.3079    -11.7664      0.0000
   4   1   8     11.6593      0.3092     11.7890      0.0000
   5   1   8     16.8660      0.2808     16.8799      0.0000
   6   1   8      1.7030      1.7203     -0.8195      0.0000
   7   1   8      7.7864      0.5801     -7.5669      0.0000
   8   1   8      2.0242      1.7712      0.8105      0.0000
   9   1   8      3.0822      1.6777     -2.5456      0.0000
  10   1   8      2.0528      1.9462      1.6777      0.0000
  11   1   8      3.5279      1.8342     -4.1559      0.0000
 -15   2   8      2.1431      2.7312      2.4514      0.0000
 -14   2   8      0.7700      2.4744     -0.0213      0.0000
 -13   2   8      3.1322      2.4258     -2.8767      0.0000
 -12   2   8      0.0000      2.1236      0.4185      0.0000
 -11   2   8      4.1533      1.6766      5.3612      0.0000
 -10   2   8      9.1562      0.5978      8.9557      0.0000
  -9   2   8     15.3240      0.3753    -15.7633      0.0000
  -8   2   8      8.6934      0.3977      8.4743      0.0000
  -7   2   8     16.6628      0.6279    -16.5909      0.0000
  -6   2   8      1.9267      1.4976      1.7038      0.0000
  -5   2   8      6.5785      0.4176     -6.4537      0.0000
  -4   2   8     32.8865      0.6847     32.4944      0.0000
  -3   2   8     33.1257      0.9945    -33.1475      0.0000
  -2   2   8     11.0185      0.3372    -10.8989      0.0000
  -1   2   8      3.6273      0.8571     -3.9752      0.0000
   0   2   8      2.5307      1.4817     -3.8298      0.0000
   1   2   8     19.6297      0.4777    -19.8469      0.0000
   2   2   8      5.6709      0.6982      6.0772      0.0000
   3   2   8     14.0227      0.2845    -13.9525      0.0000
   4   2   8      4.5054      0.8222      4.0720      0.0000
   5   2   8      2.3541      1.7073     -3.1370      0.0000
   6   2   8     36.0974      1.1772     35.2791      0.0000
   7   2   8      2.7505      1.4440     -3.0019      0.0000
   8   2   8      1.8127      1.8332     -1.3969      0.0000
   9   2   8      1.5689      1.9093      1.9664      0.0000
  10   2   8      1.7576      2.0276      2.0927      0.0000
  11   2   8      0.5277      2.2085     -2.0607      0.0000
 -14   3   8      1.8473      2.2642     -2.0726      0.0000
 -13   3   8      2.3877      2.2183      1.4726      0.0000
 -12   3   8      4.3038      1.5554      4.2559      0.0000
 -11   3   8      4.9497      1.3382      3.7449      0.0000
 -10   3   8      6.1155      0.8631      6.7439      0.0000
  -9   3   8      5.8633      0.6694      5.9154      0.0000
  -8   3   8      5.6528      0.6013     -5.0539      0.0000
  -7   3   8      1.2733      2.5495     -4.0523      0.0000
  -6   3   8      5.5498      0.5710      5.4783      0.0000
  -5   3   8     21.3813      0.7467    -21.5611      0.0000
  -4   3   8      6.3927      0.5402     -5.7355      0.0000
  -3   3   8     10.9002      0.2840    -10.6277      0.0000
  -2   3   8      1.9467      1.4336      1.2924      0.0000
  -1   3   8      3.9246      0.7428      4.6453      0.0000
   0   3   8      0.0000      1.6497     -0.5201      0.0000
   1   3   8      3.8626      0.8466      4.0033      0.0000
   2   3   8      1.9355      1.5223     -1.9537      0.0000
   3   3   8      5.2977      0.7972     -5.4512      0.0000
   4   3   8      4.4335      0.7893      4.3783      0.0000
   5   3   8      7.6953      0.4678      7.7644      0.0000
   6   3   8     11.4448      0.4884    -11.8079      0.0000
   7   3   8      3.4247      1.1914      3.5012      0.0000
   8   3   8      5.2307      0.8270     -5.6760      0.0000
   9   3   8      1.2927      1.9370      1.4043      0.0000
  10   3   8      0.0000      2.0030      1.2486      0.0000
 -14   4   8      0.8570      2.3494      2.1230      0.0000
 -13   4   8      0.0000      2.2681      1.4098      0.0000
 -12   4   8      2.5341      2.2183     -1.7851      0.0000
 -11   4   8      2.4058      2.0350     -0.8643      0.0000
 -10   4   8      9.0017      0.3830     -9.1145      0.0000
  -9   4   8     12.2384      0.3263     12.1973      0.0000
  -8   4   8     11.6390      0.3238    -11.5745      0.0000
  -7   4   8      0.0000      1.5676     -0.9159      0.0000
  -6   4   8      6.1994      0.5229     -6.2186      0.0000
  -5   4   8      8.6310      0.4609      8.5538      0.0000
  -4   4   8     12.6925      0.5991     12.8859      0.0000
  -3   4   8      4.0316      0.7601      3.4646      0.0000
  -2   4   8      3.9460      0.7642     -3.6551      0.0000
  -1   4   8     13.2951      0.5185     13.5302      0.0000
   0   4   8      6.9160      0.5727      6.6182      0.0000
   1   4   8      3.3636      1.2458     -3.3015      0.0000
   2   4   8      6.7377      0.5513      7.4935      0.0000
   3   4   8     11.0174      0.6190    -10.2311      0.0000
   4   4   8      2.7498      1.3391     -2.7147      0.0000
   5   4   8      0.9327      1.7311      0.6584      0.0000
   6   4   8      4.5566      0.9592     -4.4529      0.0000
   7   4   8      4.5343      0.9099     -4.7451      0.0000
   8   4   8      0.9015      1.8806      0.9716      0.0000
   9   4   8      2.9419      1.8096      2.1949      0.0000
  10   4   8      2.6010      2.1083      2.2943      0.0000
 -13   5   8      1.2449      2.0648      0.3713      0.0000
 -12   5   8      1.5857      1.8731     -1.9518      0.0000
 -11   5   8      0.0000      1.5880      0.5858      0.0000
 -10   5   8      5.2765      0.7603     -5.1321      0.0000
  -9   5   8      2.6078      1.2955     -1.8104      0.0000
  -8   5   8      4.5101      0.7535     -4.5120      0.0000
  -7   5   8     14.4385      0.6308    -14.2038      0.0000
  -6   5   8     28.2614      0.5558     27.5728      0.0000
  -5   5   8      2.3309      1.7335      0.5435      0.0000
  -4   5   8      5.3703      0.7247      4.8294      0.0000
  -3   5   8      0.0000      1.5349     -0.7124      0.0000
  -2   5   8      7.6522      0.4216      7.3687      0.0000
  -1   5   8      1.1764      1.3728     -0.6617      0.0000
   0   5   8      6.4208      0.6303     -6.4150      0.0000
   1   5   8     12.6938      0.5445    -12.9654      0.0000
   2   5   8      2.7029      1.5698     -2.5131      0.0000
   3   5   8      5.4825      0.7692      5.6765      0.0000
   4   5   8      2.3163      1.6616     -2.0387      0.0000
   5   5   8      9.0043      0.5167      8.9781      0.0000
   6   5   8      3.3860      1.3483     -3.5202      0.0000
   7   5   8      1.1714      1.7163      0.8020      0.0000
   8   5   8      1.2059      1.8938     -0.1803      0.0000
   9   5   8      2.8461      2.0494      3.1127      0.0000
 -12   6   8      1.9158      1.7428     -0.7745      0.0000
 -11   6   8      0.0000      1.7307      0.5810      0.0000
 -10   6   8      0.0000      1.6368     -0.3995      0.0000
  -9   6   8      0.0000      1.6322      0.6725      0.0000
  -8   6   8      0.6850      1.5551     -2.4172      0.0000
  -7   6   8      8.7809      0.4586      8.2633      0.0000
  -6   6   8      3.0344      1.0908      3.3695      0.0000
  -5   6   8      4.8127      0.8331      4.7894      0.0000
  -4   6   8     11.3452      0.5528    -11.0996      0.0000
  -3   6   8     10.7466      0.7447     10.2215      0.0000
  -2   6   8     14.1930      0.6595    -13.3025      0.0000
  -1   6   8      6.1334      0.4971     -6.2337      0.0000
   0   6   8     10.9786      0.3753    -10.2148      0.0000
   1   6   8      5.5251      0.7820      5.5670      0.0000
   2   6   8      7.1299      0.8242      7.8576      0.0000
   3   6   8      2.4989      1.4717     -2.7203      0.0000
   4   6   8      3.3646      1.1168      2.9511      0.0000
   5   6   8      2.1197      1.8171      2.2639      0.0000
   6   6   8      1.1652      1.7243      0.5101      0.0000
   7   6   8      0.0000      1.7898     -1.0616      0.0000
   8   6   8      1.3342      1.9138     -0.1593      0.0000
 -11   7   8      2.1161      1.7502      2.7836      0.0000
 -10   7   8      3.9570      0.9069      3.5660      0.0000
  -9   7   8      0.0000      1.5577      0.7075      0.0000
  -8   7   8      4.1711      1.0461     -3.5080      0.0000
  -7   7   8      0.6565      1.5843      0.5118      0.0000
  -6   7   8      0.0000      1.7087      1.3531      0.0000
  -5   7   8      1.6442      1.6822      0.8597      0.0000
  -4   7   8     12.6331      0.5437    -13.5048      0.0000
  -3   7   8      5.7397      0.6915     -5.8584      0.0000
  -2   7   8      6.1273      0.7589      6.4150      0.0000
  -1   7   8      7.4952      0.7303      7.1169      0.0000
   0   7   8      8.7412      0.4791      8.4180      0.0000
   1   7   8      6.2940      0.6805     -6.1695      0.0000
   2   7   8      7.3596      0.6291      7.1801      0.0000
   3   7   8      4.0419      0.8725     -3.7434      0.0000
   4   7   8      4.0886      0.9802      4.2166      0.0000
   5   7   8      5.2790      0.9518     -5.8182      0.0000
   6   7   8      3.2080      1.6269     -3.8725      0.0000
   7   7   8      2.0219      1.9670      1.4877      0.0000
  -9   8   8      0.0946      1.8346     -0.8423      0.0000
  -8   8   8      1.7981      1.7515      1.6047      0.0000
  -7   8   8      3.0159      1.4043     -1.8932      0.0000
  -6   8   8      3.4701      1.1656     -3.2205      0.0000
  -5   8   8      3.9508      1.2052      4.3554      0.0000
  -4   8   8      1.6878      1.5368     -1.6782      0.0000
  -3   8   8      5.4228      1.0443     -5.5192      0.0000
  -2   8   8      6.0997      0.9319      5.8381      0.0000
  -1   8   8      6.4910      1.1390     -5.7704      0.0000
   0   8   8     11.9969      0.4107     12.6096      0.0000
   1   8   8      3.8809      1.1020     -4.2092      0.0000
   2   8   8      3.3614      1.3615     -0.8822      0.0000
   3   8   8      2.2169      1.5709      2.4513      0.0000
   4   8   8      1.7193      1.7058      0.0492      0.0000
   5   8   8      1.7470      1.7658     -2.2012      0.0000
  -7   9   8      1.6126      1.7915      3.4516      0.0000
  -6   9   8      1.7444      1.8296      0.0491      0.0000
  -5   9   8      0.0000      1.7414     -0.8989      0.0000
  -4   9   8      1.4359      1.7075      1.5880      0.0000
  -3   9   8      1.9384      1.7820     -1.4338      0.0000
  -2   9   8      2.4452      2.0766     -0.2243      0.0000
  -1   9   8      0.5602      2.2476     -2.5361      0.0000
   0   9   8      2.8100      1.6335      0.6212      0.0000
   1   9   8      2.6839      2.0754      1.9824      0.0000
   2   9   8      2.8201      1.5000     -2.6909      0.0000
   3   9   8      1.9705      1.8293     -2.5544      0.0000
 -14   1   9      1.5825      2.6392      0.8431      0.0000
 -13   1   9      1.4736      2.3469      1.7671      0.0000
 -12   1   9      3.4566      1.6941      3.2939      0.0000
 -11   1   9     12.5084      0.5181    -12.3244      0.0000
 -10   1   9      1.4027      1.7650      1.4796      0.0000
  -9   1   9      2.7170      1.1581     -1.8080      0.0000
  -8   1   9      0.0000      1.4515     -0.1763      0.0000
  -7   1   9     23.0980      0.5245     22.8525      0.0000
  -6   1   9      7.6015      0.3769     -7.9804      0.0000
  -5   1   9     16.6829      0.3380     17.1551      0.0000
  -4   1   9      2.9691      1.0516     -2.1386      0.0000
  -3   1   9     10.1211      0.2573    -10.0845      0.0000
  -2   1   9      2.9964      1.0523      2.4346      0.0000
  -1   1   9     17.2473      0.2754    -17.6409      0.0000
   0   1   9     24.6569      0.2973    -24.4815      0.0000
   1   1   9     28.9461      0.3835     28.6107      0.0000
   2   1   9      3.7291      1.0345      3.6381      0.0000
   3   1   9      4.5200      0.7348      3.8483      0.0000
   4   1   9      1.8861      1.5715      0.4153      0.0000
   5   1   9      9.1097      0.4654      8.7279      0.0000
   6   1   9      2.5002      1.6338     -1.7070      0.0000
   7   1   9      9.9434      0.4213    -10.1937      0.0000
   8   1   9      5.1901      0.8110      5.6684      0.0000
   9   1   9      1.6171      1.8836     -1.0221      0.0000
  10   1   9      1.6370      2.0194     -0.5089      0.0000
  11   1   9      1.3520      2.3637     -2.8606      0.0000
 -15   2   9      1.1716      2.5422      1.0405      0.0000
 -14   2   9      1.3575      2.2818      0.8117      0.0000
 -13   2   9      0.0000      2.1771      0.4308      0.0000
 -12   2   9      3.5209      1.8439     -3.7195      0.0000
 -11   2   9      1.8648      1.9408      0.9823      0.0000
 -10   2   9     15.5425      0.4574    -16.0807      0.0000
  -9   2   9     24.4429      0.4278     24.1585      0.0000
  -8   2   9     16.2522      0.3919    -16.1805      0.0000
  -7   2   9      7.9646      0.4325      7.9284      0.0000
  -6   2   9     11.7265      0.3821    -11.2526      0.0000
  -5   2   9      0.9036      1.4419     -1.9739      0.0000
  -4   2   9     13.0059      0.3558    -12.9342      0.0000
  -3   2   9      0.8475      1.4332      0.9607      0.0000
  -2   2   9      1.7177      1.3399      1.4150      0.0000
  -1   2   9     15.8696      0.3004     15.5064      0.0000
   0   2   9      6.6996      0.4707      6.9060      0.0000
   1   2   9     16.0872      0.5346    -15.8932      0.0000
   2   2   9     18.2265      0.5467     18.2006      0.0000
   3   2   9      2.9578      1.0352      2.4232      0.0000
   4   2   9      0.6956      1.7032     -0.4680      0.0000
   5   2   9     26.2359      0.4319    -26.1152      0.0000
   6   2   9     20.0172      0.5208     20.5123      0.0000
   7   2   9      0.3185      1.7556      0.7693      0.0000
   8   2   9      4.1110      1.1524      3.5158      0.0000
   9   2   9      0.0000      1.9110     -0.0916      0.0000
  10   2   9      0.5584      1.9920     -0.0302      0.0000
 -14   3   9      3.4128      2.1758     -3.3321      0.0000
 -13   3   9      2.1984      2.2326     -0.1426      0.0000
 -12   3   9      5.5399      1.2423      5.6856      0.0000
 -11   3   9      8.4065      0.5726      8.4373      0.0000
 -10   3   9      7.3959      0.4506     -7.5960      0.0000
  -9   3   9      0.8312      1.5195      1.1876      0.0000
  -8   3   9      0.9585      1.4546     -0.3606      0.0000
  -7   3   9     12.4549      0.4012    -12.7131      0.0000
  -6   3   9      1.4605      1.4255      1.6866      0.0000
  -5   3   9      0.0000      1.5170      1.2114      0.0000
  -4   3   9     28.4016      1.0290    -28.3933      0.0000
  -3   3   9     11.9617      0.5985     11.9904      0.0000
  -2   3   9     14.6793      0.3418     13.7887      0.0000
  -1   3   9     12.7070      0.3074     12.4581      0.0000
   0   3   9      5.5050      0.5725     -5.2979      0.0000
   1   3   9      9.4170      0.5278     -9.1427      0.0000
   2   3   9      4.2995      0.7764     -4.4259      0.0000
   3   3   9      6.8789      0.5791      7.0037      0.0000
   4   3   9     11.8128      0.3744    -11.5992      0.0000
   5   3   9     10.8032      0.6428    -10.5872      0.0000
   6   3   9      1.6276      1.7635     -0.6634      0.0000
   7   3   9      6.8651      0.5918      7.1847      0.0000
   8   3   9      2.5424      1.8825      3.3376      0.0000
   9   3   9      1.2054      1.8604      1.1667      0.0000
  10   3   9      2.7277      1.8804     -2.7822      0.0000
 -14   4   9      1.7311      1.9758      3.1810      0.0000
 -13   4   9      1.0223      1.7563     -0.3598      0.0000
 -12   4   9      2.4578      1.8288      0.5949      0.0000
 -11   4   9      4.0986      0.7567     -4.1688      0.0000
 -10   4   9      2.0553      1.4895     -0.0343      0.0000
  -9   4   9      7.8853      0.4794      7.7851      0.0000
  -8   4   9      8.6981      0.3862     -8.7997      0.0000
  -7   4   9     19.4223      0.4205     19.2303      0.0000
  -6   4   9      2.5044      1.2708     -2.0068      0.0000
  -5   4   9      2.9080      1.2323     -0.6968      0.0000
  -4   4   9      2.1552      1.5614      1.2449      0.0000
  -3   4   9      2.2745      1.1424      0.6984      0.0000
  -2   4   9      1.6921      1.4032      2.0030      0.0000
  -1   4   9      4.6149      0.6630     -4.4310      0.0000
   0   4   9      3.6445      1.1897     -3.7605      0.0000
   1   4   9      7.2276      0.5370      7.4944      0.0000
   2   4   9      4.1281      0.8020      3.8239      0.0000
   3   4   9     24.6909      1.0307    -24.6839      0.0000
   4   4   9     10.1030      0.4511      9.6033      0.0000
   5   4   9      1.5832      1.5129     -0.0019      0.0000
   6   4   9      0.0000      1.6759     -2.1143      0.0000
   7   4   9      0.5678      1.8491      1.2398      0.0000
   8   4   9      2.0467      1.7004      0.6763      0.0000
   9   4   9      1.6396      1.8409     -1.2530      0.0000
 -13   5   9      2.7412      1.9352     -0.4374      0.0000
 -12   5   9      2.0633      1.8289      0.1147      0.0000
 -11   5   9      0.0000      1.5653     -0.2235      0.0000
 -10   5   9      3.2478      1.0686      2.8600      0.0000
  -9   5   9      4.3909      0.6473     -4.3811      0.0000
  -8   5   9      9.4027      0.3691      9.0142      0.0000
  -7   5   9      1.4454      1.5159     -1.6403      0.0000
  -6   5   9      1.1137      1.5649     -0.0173      0.0000
  -5   5   9     12.6166      0.4355    -12.7691      0.0000
  -4   5   9      1.5701      1.5260      0.3685      0.0000
  -3   5   9      3.2493      1.0133      3.2548      0.0000
  -2   5   9     12.0924      0.3350     11.3351      0.0000
  -1   5   9      9.4973      0.3765      9.0111      0.0000
   0   5   9      1.0692      1.6248     -0.4609      0.0000
   1   5   9     10.7890      0.3323    -11.1549      0.0000
   2   5   9      1.8654      1.6373      0.9573      0.0000
   3   5   9      0.0000      1.7555      1.4711      0.0000
   4   5   9     10.4382      0.5060     10.0296      0.0000
   5   5   9      6.9005      0.6821     -6.7592      0.0000
   6   5   9      1.6905      1.6178      1.6167      0.0000
   7   5   9      2.6610      1.8471      0.7696      0.0000
   8   5   9      1.3250      1.8124      0.1573      0.0000
   9   5   9      1.6250      1.8904      0.6746      0.0000
 -12   6   9      1.4168      1.8364     -0.5957      0.0000
 -11   6   9      0.0000      1.5291     -0.6499      0.0000
 -10   6   9      1.1076      1.6690      0.5269      0.0000
  -9   6   9      2.5036      1.4335     -0.5787      0.0000
  -8   6   9      3.3931      1.5982     -0.9111      0.0000
  -7   6   9      2.3915      1.5431      2.7417      0.0000
  -6   6   9     13.4316      1.0616    -13.0310      0.0000
  -5   6   9      2.4648      1.5676     -1.4861      0.0000
  -4   6   9      0.0000      1.7482     -0.2531      0.0000
  -3   6   9     12.8517      0.5448     13.4709      0.0000
  -2   6   9      1.1998      1.5018     -1.5208      0.0000
  -1   6   9     20.5765      0.7698    -20.1277      0.0000
   0   6   9      5.1821      0.5972      4.8009      0.0000
   1   6   9      9.6493      0.6119      9.5792      0.0000
   2   6   9      1.7081      1.5082      2.1176      0.0000
   3   6   9      4.4190      0.8629     -4.5022      0.0000
   4   6   9      9.4281      0.6082      8.9288      0.0000
   5   6   9      2.6210      1.6552     -2.8212      0.0000
   6   6   9      0.5924      1.7587      0.3646      0.0000
   7   6   9      2.3006      1.9329      1.5488      0.0000
   8   6   9      0.0000      1.7866     -1.4081      0.0000
 -11   7   9      0.0000      1.7258     -0.5401      0.0000
 -10   7   9      0.0000      1.7341     -1.2056      0.0000
  -9   7   9      3.6263      1.2294      3.7670      0.0000
  -8   7   9      5.4290      0.8278     -5.4624      0.0000
  -7   7   9      1.9253      1.6196      1.8307      0.0000
  -6   7   9      3.6657      0.8874      2.8719      0.0000
  -5   7   9      3.2906      1.1621      3.5868      0.0000
  -4   7   9      2.1180      1.6633     -1.7060      0.0000
  -3   7   9      3.2480      1.1193      1.6176      0.0000
  -2   7   9      3.7847      0.9544     -3.7809      0.0000
  -1   7   9      3.1417      0.9853     -2.5094      0.0000
   0   7   9      8.0947      0.4510     -7.2989      0.0000
   1   7   9      5.7600      0.6458      5.6787      0.0000
   2   7   9      3.6032      1.0848      2.6330      0.0000
   3   7   9      4.9882      0.8429     -4.4701      0.0000
   4   7   9      2.2907      1.8661     -1.7880      0.0000
   5   7   9      6.3013      0.6718      6.4191      0.0000
   6   7   9      2.0137      1.9186     -2.7062      0.0000
  -9   8   9      1.0041      1.7496      1.7351      0.0000
  -8   8   9      2.3797      1.8492      1.9281      0.0000
  -7   8   9      4.3363      1.0638     -4.2903      0.0000
  -6   8   9      1.2180      1.6871      0.6239      0.0000
  -5   8   9      3.2796      1.2132      3.9765      0.0000
  -4   8   9      0.0000      1.6615      1.0049      0.0000
  -3   8   9      3.5270      1.0193     -3.4324      0.0000
  -2   8   9      0.0000      1.6697     -1.5163      0.0000
  -1   8   9      7.3465      0.5573      7.3566      0.0000
   0   8   9      2.6285      1.4988     -2.5203      0.0000
   1   8   9      2.2845      1.4793     -2.4699      0.0000
   2   8   9      0.0000      1.6938      0.4811      0.0000
   3   8   9      3.3391      1.1325      3.0489      0.0000
   4   8   9      2.6031      1.9355     -3.9036      0.0000
   5   8   9      0.0000      1.7711     -0.6522      0.0000
  -6   9   9      0.0000      1.8419     -2.0086      0.0000
  -5   9   9      2.9569      1.7802     -3.0810      0.0000
  -4   9   9      5.6640      0.8391      5.4284      0.0000
  -3   9   9      0.0000      1.7691     -0.9891      0.0000
  -2   9   9      2.6477      1.9002     -2.9129      0.0000
  -1   9   9      1.7762      1.7242     -0.0255      0.0000
   0   9   9      4.9510      0.7982      5.8388      0.0000
   1   9   9      2.0373      1.7443     -2.6822      0.0000
   2   9   9      2.7232      1.7061      0.3691      0.0000
 -14   0  10      1.3803      3.7802     -1.0633      0.0000
 -13   0  10      0.7580      2.5419      0.0763      0.0000
 -12   0  10      1.8023      2.3245      2.0271      0.0000
 -11   0  10      6.0715      0.9048      5.5048      0.0000
 -10   0  10     38.7469      2.7073    -37.5822      0.0000
  -9   0  10     16.5287      0.9554     16.3870      0.0000
  -8   0  10      7.3868      0.6714     -8.1193      0.0000
  -7   0  10     13.7254      0.3304    -13.2122      0.0000
  -6   0  10     24.8068      0.2469    -24.2815      0.0000
  -5   0  10     41.4901      0.6324     40.5812      0.0000
  -4   0  10     18.1055      0.3843    -18.0747      0.0000
  -3   0  10     23.3636      0.6347     23.3479      0.0000
  -2   0  10     14.3690      0.3250     14.4072      0.0000
  -1   0  10     12.7526      0.3843    -12.4081      0.0000
   0   0  10      5.3068      0.8163      5.7085      0.0000
   1   0  10     13.1790      0.4363    -12.8054      0.0000
   2   0  10     27.7574      0.3677    -27.0529      0.0000
   3   0  10     25.9025      0.2781     25.9284      0.0000
   4   0  10      8.8813      0.6408     -9.2120      0.0000
   5   0  10     19.0227      0.3701     18.3437      0.0000
   6   0  10      6.7109      1.2936      7.3951      0.0000
   7   0  10      1.1363      2.0973      1.4828      0.0000
   8   0  10      3.0066      2.1027     -2.4244      0.0000
   9   0  10      2.1210      2.1940     -1.2989      0.0000
  10   0  10      2.2093      2.2783     -2.3866      0.0000
 -15   1  10      2.6679      2.9995      2.4487      0.0000
 -14   1  10      0.0000      2.4359     -1.7356      0.0000
 -13   1  10      2.6668      2.3655     -2.1465      0.0000
 -12   1  10      1.9803      2.0950      1.1734      0.0000
 -11   1  10     17.4956      0.6157     17.7990      0.0000
 -10   1  10      8.9089      0.3728     -8.4580      0.0000
  -9   1  10     10.8782      0.4616    -11.1270      0.0000
  -8   1  10     12.5377      0.3894     12.4778      0.0000
  -7   1  10      1.0173      1.3714     -1.0713      0.0000
  -6   1  10     10.7905      0.3209    -10.3709      0.0000
  -5   1  10     15.2834      0.2091    -14.6624      0.0000
  -4   1  10     11.5804      0.2744     11.2197      0.0000
  -3   1  10     10.6210      0.3484     10.7263      0.0000
  -2   1  10      2.1087      1.3449     -2.3856      0.0000
  -1   1  10      8.3556      0.3863      8.2222      0.0000
   0   1  10     40.7566      0.5897    -39.3641      0.0000
   1   1  10      1.4298      1.3593     -0.7133      0.0000
   2   1  10     11.8625      0.3306    -11.6003      0.0000
   3   1  10      7.9735      0.4619      7.9552      0.0000
   4   1  10     13.0027      0.3900    -12.7455      0.0000
   5   1  10      4.9854      0.8484     -4.9328      0.0000
   6   1  10      5.8105      0.6657      5.7191      0.0000
   7   1  10      1.6200      1.7685     -2.0508      0.0000
   8   1  10      2.2101      1.8263      3.1182      0.0000
   9   1  10      3.0531      1.6561      3.1406      0.0000
  10   1  10      3.3953      1.6782      3.1868      0.0000
 -15   2  10      1.2418      2.6070     -1.5189      0.0000
 -14   2  10      1.4740      2.3554     -0.2616      0.0000
 -13   2  10      2.7631      1.7506     -1.1308      0.0000
 -12   2  10      4.6826      0.7828     -5.0335      0.0000
 -11   2  10      2.9803      1.1536     -2.5040      0.0000
 -10   2  10     29.1056      0.8585     28.3801      0.0000
  -9   2  10      1.0367      1.4180     -1.0314      0.0000
  -8   2  10      5.2360      0.6030      4.9671      0.0000
  -7   2  10     10.9815      0.3696    -10.6206      0.0000
  -6   2  10     20.3861      0.5373     20.0736      0.0000
  -5   2  10     13.0271      0.4074    -13.3540      0.0000
  -4   2  10      6.2411      0.4553      6.1736      0.0000
  -3   2  10      9.9441      0.3026     -9.9912      0.0000
  -2   2  10      0.0000      1.3676      1.1138      0.0000
  -1   2  10     15.9957      0.4738    -16.3693      0.0000
   0   2  10     15.8754      0.4206     15.7812      0.0000
   1   2  10      4.0310      1.1528     -3.8054      0.0000
   2   2  10      8.8720      0.5013      8.8211      0.0000
   3   2  10     15.5747      0.5008    -15.4376      0.0000
   4   2  10      2.9285      1.1570      2.3919      0.0000
   5   2  10      6.8729      0.5536     -6.6623      0.0000
   6   2  10      1.0158      1.7540      0.8207      0.0000
   7   2  10      1.4505      1.6898     -0.5457      0.0000
   8   2  10      2.0663      1.8372      1.0523      0.0000
   9   2  10      2.0371      1.8950     -1.5760      0.0000
  10   2  10      0.0000      2.0733     -1.0942      0.0000
 -14   3  10      2.2912      1.8139     -1.1635      0.0000
 -13   3  10      3.3843      1.4193     -1.2815      0.0000
 -12   3  10      5.7419      0.7765      5.8691      0.0000
 -11   3  10      4.3814      0.7289     -4.0181      0.0000
 -10   3  10     11.7103      0.3379     11.0829      0.0000
  -9   3  10     15.1670      0.3312    -15.0139      0.0000
  -8   3  10      3.8625      0.9052      3.6831      0.0000
  -7   3  10      2.2383      1.3272     -2.3225      0.0000
  -6   3  10      2.4553      1.1278      1.6801      0.0000
  -5   3  10      0.0000      1.5349      0.5654      0.0000
  -4   3  10     10.8317      0.3046    -10.5780      0.0000
  -3   3  10      4.3573      0.7481     -4.3972      0.0000
  -2   3  10      2.8283      1.0566     -1.4352      0.0000
  -1   3  10      3.4479      1.0235      3.3368      0.0000
   0   3  10     12.5135      0.5207     12.2000      0.0000
   1   3  10     18.5860      0.7379     19.1745      0.0000
   2   3  10     11.3877      0.5580    -11.6640      0.0000
   3   3  10     12.9092      0.6277     13.1223      0.0000
   4   3  10     14.9970      0.6515     14.9768      0.0000
   5   3  10     11.5913      0.4878    -11.0506      0.0000
   6   3  10      5.3646      0.7521     -5.4759      0.0000
   7   3  10      2.3258      1.7833     -1.4797      0.0000
   8   3  10      2.1426      1.7593     -2.7136      0.0000
   9   3  10      2.3759      1.8525     -0.1072      0.0000
 -14   4  10      2.0368      1.7384      2.2712      0.0000
 -13   4  10      2.2108      1.7838      3.9921      0.0000
 -12   4  10      1.8631      1.5907     -2.0214      0.0000
 -11   4  10      5.3993      0.6486     -5.4604      0.0000
 -10   4  10      3.3649      0.9948      3.5490      0.0000
  -9   4  10      4.9371      0.6007     -4.6370      0.0000
  -8   4  10      5.9190      0.5596     -5.3342      0.0000
  -7   4  10      1.3199      1.4239     -1.2844      0.0000
  -6   4  10      0.0000      1.5292     -0.6365      0.0000
  -5   4  10      0.5706      1.7111      1.1086      0.0000
  -4   4  10      5.4640      0.5537      5.3184      0.0000
  -3   4  10      3.5625      0.9559     -3.1163      0.0000
  -2   4  10      3.2532      0.9196     -2.7132      0.0000
  -1   4  10      7.4058      0.4551     -7.6527      0.0000
   0   4  10      5.7576      0.7503      5.9839      0.0000
   1   4  10     20.7798      0.8462     20.7406      0.0000
   2   4  10      7.1160      0.5236     -6.9466      0.0000
   3   4  10     14.1829      0.6530    -14.3314      0.0000
   4   4  10      2.6411      1.4978      2.7338      0.0000
   5   4  10     16.8310      1.0133     17.4116      0.0000
   6   4  10     10.6815      0.4780    -11.0436      0.0000
   7   4  10      1.3966      1.8391     -2.2762      0.0000
   8   4  10      0.8616      1.8969     -1.5155      0.0000
   9   4  10      2.8493      2.0217      1.7197      0.0000
 -13   5  10      0.0000      1.9426     -1.1362      0.0000
 -12   5  10      0.9181      1.7121      0.9554      0.0000
 -11   5  10      4.3107      0.9518     -4.5247      0.0000
 -10   5  10      6.2307      0.5667      6.6131      0.0000
  -9   5  10      6.2635      0.5628     -6.1955      0.0000
  -8   5  10      8.1414      0.4260     -7.7225      0.0000
  -7   5  10      2.4704      1.4154      1.4658      0.0000
  -6   5  10      8.7738      0.6695      9.5181      0.0000
  -5   5  10      6.0398      0.6463      5.4215      0.0000
  -4   5  10      4.2678      0.9104      4.8757      0.0000
  -3   5  10      4.5779      0.7050      4.3740      0.0000
  -2   5  10      3.6560      0.8002      2.8251      0.0000
  -1   5  10      2.5763      1.2568      3.3573      0.0000
   0   5  10     17.7457      0.6278    -18.0397      0.0000
   1   5  10      2.5721      1.3531     -0.9663      0.0000
   2   5  10     17.3072      0.9017    -16.8608      0.0000
   3   5  10      7.0708      0.4883      6.6437      0.0000
   4   5  10      4.4761      0.8254     -4.4056      0.0000
   5   5  10      7.8207      0.5475      7.7048      0.0000
   6   5  10      2.7543      1.7797      2.8281      0.0000
   7   5  10      1.3083      1.8839     -1.1706      0.0000
   8   5  10      3.3556      1.4000      3.3916      0.0000
 -12   6  10      1.7673      1.8046     -0.2445      0.0000
 -11   6  10      0.9329      1.6694      0.4062      0.0000
 -10   6  10      1.0529      1.6704     -0.2448      0.0000
  -9   6  10      1.2598      1.5733      0.0428      0.0000
  -8   6  10      5.0252      0.8297      5.0959      0.0000
  -7   6  10      2.7491      1.6052     -1.8107      0.0000
  -6   6  10      3.8006      0.9655      3.6164      0.0000
  -5   6  10      5.8841      0.5713      6.4062      0.0000
  -4   6  10      6.2984      0.5766     -6.1533      0.0000
  -3   6  10      1.9047      1.6813     -2.8177      0.0000
  -2   6  10     12.4117      0.3492    -12.5037      0.0000
  -1   6  10     13.9993      0.2831     13.3067      0.0000
   0   6  10      8.8175      0.4304     -8.6438      0.0000
   1   6  10      4.8276      0.8976      3.7946      0.0000
   2   6  10      2.7492      1.4502     -3.1000      0.0000
   3   6  10     11.9872      0.5399     12.0754      0.0000
   4   6  10      3.2564      1.4580     -2.3056      0.0000
   5   6  10      4.5904      0.8860     -5.0643      0.0000
   6   6  10      2.9419      1.7184      2.5991      0.0000
   7   6  10      1.6453      1.8531      0.7542      0.0000
 -11   7  10      2.0301      1.7963     -1.6543      0.0000
 -10   7  10      3.1164      1.3982      2.5734      0.0000
  -9   7  10      3.8880      1.1668      5.0230      0.0000
  -8   7  10      3.2322      1.3767     -2.9029      0.0000
  -7   7  10      2.0922      1.8327      3.5085      0.0000
  -6   7  10      4.8328      0.7908     -4.6997      0.0000
  -5   7  10      2.6911      1.4263      1.8042      0.0000
  -4   7  10      6.6439      0.5704     -6.5382      0.0000
  -3   7  10      4.7899      0.7685     -4.1122      0.0000
  -2   7  10      9.2158      0.7036     -8.6227      0.0000
  -1   7  10      4.4571      0.7482      4.5337      0.0000
   0   7  10     11.2267      0.3822     11.3032      0.0000
   1   7  10      3.8643      0.8967     -3.8043      0.0000
   2   7  10      3.5387      1.1873      3.2695      0.0000
   3   7  10      1.2291      1.7208      0.7583      0.0000
   4   7  10      2.0598      1.8094      2.2698      0.0000
   5   7  10      1.6329      1.7986     -1.0246      0.0000
   6   7  10      2.2935      1.9553     -1.9608      0.0000
  -9   8  10      0.0000      1.8470      0.3187      0.0000
  -8   8  10      2.9213      1.5167     -2.0004      0.0000
  -7   8  10      0.0000      1.7882     -0.4724      0.0000
  -6   8  10      2.9698      1.4681      2.4424      0.0000
  -5   8  10      4.0679      1.2212     -4.0765      0.0000
  -4   8  10      6.8039      1.1595      7.6564      0.0000
  -3   8  10      2.9958      1.3954     -2.2166      0.0000
  -2   8  10      3.6202      1.0165      3.8214      0.0000
  -1   8  10      1.9521      1.6923     -2.3428      0.0000
   0   8  10      0.0000      1.5111     -0.6124      0.0000
   1   8  10      1.7411      1.5694     -0.7165      0.0000
   2   8  10      0.0000      1.7734     -1.0634      0.0000
   3   8  10      0.4353      1.6618      0.5559      0.0000
   4   8  10      2.6348      1.8636     -1.1870      0.0000
  -6   9  10      2.4157      1.7512      0.2923      0.0000
  -5   9  10      1.4855      1.8143     -1.6053      0.0000
  -4   9  10      2.5682      1.9179      0.0456      0.0000
  -3   9  10      2.1588      1.9152      0.6123      0.0000
  -2   9  10      1.7227      1.7358      1.1775      0.0000
  -1   9  10      1.0432      1.8257      0.7681      0.0000
   0   9  10      0.0000      1.8263      0.9220      0.0000
   1   9  10      2.2055      1.8214      1.8122      0.0000
 -15   1  11      3.0611      1.8690     -1.9911      0.0000
 -14   1  11      2.2638      1.6770      1.4593      0.0000
 -13   1  11      2.6567      1.6158      1.9894      0.0000
 -12   1  11      2.1136      1.5377      1.6237      0.0000
 -11   1  11      1.8839      1.5737      0.9984      0.0000
 -10   1  11      2.7123      1.1667     -2.5966      0.0000
  -9   1  11     12.3607      0.3614    -12.5532      0.0000
  -8   1  11      8.6167      0.3464      8.6758      0.0000
  -7   1  11      5.0518      0.5727      5.8930      0.0000
  -6   1  11     14.1639      0.2897     13.8847      0.0000
  -5   1  11     21.5389      0.3241    -21.4698      0.0000
  -4   1  11      4.7296      0.5076     -4.6287      0.0000
  -3   1  11      4.9679      0.4864      4.7645      0.0000
  -2   1  11      9.3886      0.3469     -9.4765      0.0000
  -1   1  11      7.2263      0.4384      7.2305      0.0000
   0   1  11     12.2952      0.2787    -11.7075      0.0000
   1   1  11      2.7434      1.2143      2.3211      0.0000
   2   1  11      5.6741      0.6482      5.0132      0.0000
   3   1  11      3.7607      0.8099      3.2860      0.0000
   4   1  11      0.0000      1.7125     -0.1842      0.0000
   5   1  11      6.2445      0.6166     -4.7817      0.0000
   6   1  11      4.2203      1.0361     -4.1463      0.0000
   7   1  11      1.4378      1.8055      1.8427      0.0000
   8   1  11      2.6467      1.8354      2.3067      0.0000
   9   1  11      1.1083      1.9099     -1.0406      0.0000
 -15   2  11      2.3880      2.0116      1.7161      0.0000
 -14   2  11      2.5411      1.7075     -0.7582      0.0000
 -13   2  11      6.1248      0.6942      5.6491      0.0000
 -12   2  11     11.2747      0.3827    -11.0164      0.0000
 -11   2  11      7.0543      0.4501     -6.7780      0.0000
 -10   2  11     18.1517      0.6193     17.1345      0.0000
  -9   2  11      7.0828      0.4938      7.1819      0.0000
  -8   2  11      1.6172      1.4236     -0.5215      0.0000
  -7   2  11      1.4548      1.4120      0.8113      0.0000
  -6   2  11     14.8645      0.4526     14.1151      0.0000
  -5   2  11     17.7255      0.4097    -16.6276      0.0000
  -4   2  11      5.9953      0.4732     -5.8406      0.0000
  -3   2  11     17.2999      0.4227    -16.8319      0.0000
  -2   2  11      4.3270      0.8261     -5.1078      0.0000
  -1   2  11      7.8503      0.4845      7.7383      0.0000
   0   2  11     12.9586      0.3499     12.6539      0.0000
   1   2  11      5.9810      0.5536     -5.9171      0.0000
   2   2  11     12.1250      0.5667     11.8617      0.0000
   3   2  11      5.7450      0.6136     -5.7650      0.0000
   4   2  11      3.6522      1.1413      3.7181      0.0000
   5   2  11      3.4140      0.9657     -2.5510      0.0000
   6   2  11      5.3140      0.7468     -5.5591      0.0000
   7   2  11      2.5746      1.6130     -2.9591      0.0000
   8   2  11      1.4182      1.7429      1.1839      0.0000
   9   2  11      3.0459      1.6020     -3.8604      0.0000
 -14   3  11      2.2252      1.8211     -2.8489      0.0000
 -13   3  11      1.7237      1.8493      1.0604      0.0000
 -12   3  11      0.6898      1.5540     -1.3903      0.0000
 -11   3  11      0.2519      1.5511      0.0031      0.0000
 -10   3  11      2.6256      1.3098      1.0473      0.0000
  -9   3  11      0.8121      1.5157      2.5891      0.0000
  -8   3  11      3.8714      0.6981     -3.6787      0.0000
  -7   3  11      3.2991      0.9143     -2.6199      0.0000
  -6   3  11      4.0899      0.7315      4.1756      0.0000
  -5   3  11      5.2750      0.6076      5.0844      0.0000
  -4   3  11      8.9784      0.3361     -8.6473      0.0000
  -3   3  11     15.3968      0.3399     15.3798      0.0000
  -2   3  11     12.7547      0.3014     12.9571      0.0000
  -1   3  11     10.0223      0.4196    -10.2009      0.0000
   0   3  11      9.2620      0.6616      9.3641      0.0000
   1   3  11      4.4051      0.8420     -3.2924      0.0000
   2   3  11      4.1364      1.0043     -4.7679      0.0000
   3   3  11      4.0530      0.8852      4.3829      0.0000
   4   3  11      3.5165      1.1962      2.1662      0.0000
   5   3  11      2.8232      1.3436     -2.5378      0.0000
   6   3  11      7.5983      0.5693     -7.7097      0.0000
   7   3  11      6.1462      0.8357      6.1525      0.0000
   8   3  11      3.6231      1.2442      3.2733      0.0000
   9   3  11      0.0000      1.9593     -1.6533      0.0000
 -14   4  11      0.9098      1.7328      0.5028      0.0000
 -13   4  11      1.0262      1.7678     -1.4038      0.0000
 -12   4  11      0.0000      1.7328     -1.1661      0.0000
 -11   4  11      4.1724      0.8484      3.7280      0.0000
 -10   4  11      6.3102      0.5497     -5.5228      0.0000
  -9   4  11      5.5724      0.6351     -5.7824      0.0000
  -8   4  11     11.6541      0.5235     11.5688      0.0000
  -7   4  11      4.5997      0.7365     -4.9367      0.0000
  -6   4  11     10.5271      0.6115    -10.8478      0.0000
  -5   4  11      7.6972      0.5191      7.3852      0.0000
  -4   4  11      1.6170      1.5394      1.3125      0.0000
  -3   4  11      2.5517      1.2048      2.3012      0.0000
  -2   4  11      7.2774      0.4876     -7.5577      0.0000
  -1   4  11      5.7508      0.9416      5.8264      0.0000
   0   4  11      5.2497      0.7111      5.0962      0.0000
   1   4  11      4.6219      0.7684      4.6612      0.0000
   2   4  11     12.9563      0.4957    -12.6898      0.0000
   3   4  11     11.7987      0.7326     12.2257      0.0000
   4   4  11     16.5811      0.9887    -16.4931      0.0000
   5   4  11      7.7501      0.4626      7.6160      0.0000
   6   4  11      2.6633      1.5973      3.7195      0.0000
   7   4  11      3.5086      1.1279      4.2006      0.0000
   8   4  11      0.9773      1.9410     -1.0487      0.0000
 -13   5  11      3.2361      1.4785      0.7602      0.0000
 -12   5  11      1.8569      1.6319      1.4918      0.0000
 -11   5  11      0.6270      1.5846      0.8301      0.0000
 -10   5  11      0.0000      1.6447     -1.4661      0.0000
  -9   5  11      4.6808      0.6833      3.8016      0.0000
  -8   5  11      2.4974      1.2314     -1.7700      0.0000
  -7   5  11      5.2928      0.5607      5.3723      0.0000
  -6   5  11      3.6778      1.0579     -3.6677      0.0000
  -5   5  11      7.1092      0.5702     -7.8205      0.0000
  -4   5  11      2.1846      1.4775      0.4992      0.0000
  -3   5  11      0.0000      1.4504     -0.3003      0.0000
  -2   5  11      2.1777      1.7684     -1.3810      0.0000
  -1   5  11      6.1892      0.6130     -5.9678      0.0000
   0   5  11     11.2844      0.8263     10.8167      0.0000
   1   5  11     19.9661      0.8466    -19.9522      0.0000
   2   5  11      4.6641      0.8391      4.0002      0.0000
   3   5  11      2.8434      1.7322     -0.4279      0.0000
   4   5  11      2.3511      1.8045      2.9412      0.0000
   5   5  11      0.6269      1.5720      0.3846      0.0000
   6   5  11      4.4338      1.0519      4.9828      0.0000
   7   5  11      1.7152      1.7214     -1.0551      0.0000
   8   5  11      0.4249      2.3442     -1.0193      0.0000
 -12   6  11      3.2358      1.2995      4.1331      0.0000
 -11   6  11      2.2043      1.6439     -1.5923      0.0000
 -10   6  11      2.1067      1.6373     -1.8922      0.0000
  -9   6  11      4.3991      0.8864     -4.0135      0.0000
  -8   6  11      5.3146      0.8016      5.6302      0.0000
  -7   6  11      2.2976      1.7084     -0.1840      0.0000
  -6   6  11      0.0000      1.5889     -2.1345      0.0000
  -5   6  11      8.5770      0.4658     -8.6221      0.0000
  -4   6  11      8.4702      0.5664      8.3840      0.0000
  -3   6  11      6.9493      0.5314      6.8516      0.0000
  -2   6  11     13.8920      0.3322     13.5280      0.0000
  -1   6  11     17.6528      0.4816    -17.3248      0.0000
   0   6  11      4.1030      0.8192     -2.7793      0.0000
   1   6  11      1.6521      1.5237      0.6296      0.0000
   2   6  11      0.7888      1.7997     -0.9179      0.0000
   3   6  11      4.0346      1.1476      3.6510      0.0000
   4   6  11      2.3523      1.8576     -2.5224      0.0000
   5   6  11     11.1103      3.6193     -3.6817      0.0000
   6   6  11      2.2823      1.9385      1.3987      0.0000
 -11   7  11      2.4301      1.7951      2.8148      0.0000
 -10   7  11      2.7208      1.6586     -2.5239      0.0000
  -9   7  11      1.6298      1.8147      2.4399      0.0000
  -8   7  11      3.8904      1.2832     -3.3774      0.0000
  -7   7  11      2.5186      1.8615      2.0958      0.0000
  -6   7  11      7.4082      0.5742     -6.8003      0.0000
  -5   7  11      6.8346      0.6336      6.7434      0.0000
  -4   7  11      2.9825      1.1832      3.1476      0.0000
  -3   7  11      3.8083      1.0439     -4.0682      0.0000
  -2   7  11      5.2277      0.8372      6.1668      0.0000
  -1   7  11      1.3026      1.5442      0.4070      0.0000
   0   7  11      4.7030      0.8095     -4.6279      0.0000
   1   7  11      4.5017      0.7886      4.4947      0.0000
   2   7  11      1.5540      1.6549      1.8008      0.0000
   3   7  11      2.8348      1.4909     -2.0568      0.0000
   4   7  11      2.1578      1.8122      2.1301      0.0000
   5   7  11      1.0808      1.8429     -1.4672      0.0000
  -9   8  11      1.5834      2.1296      0.1808      0.0000
  -8   8  11      1.1750      1.8460      0.9119      0.0000
  -7   8  11      2.2982      1.7885      0.8210      0.0000
  -6   8  11      1.6633      1.6840     -1.7692      0.0000
  -5   8  11      2.5452      1.7322     -0.5729      0.0000
  -4   8  11      5.5802      0.8877      4.4124      0.0000
  -3   8  11      3.2051      1.4971     -3.1132      0.0000
  -2   8  11      4.8696      0.7784     -4.8143      0.0000
  -1   8  11      0.0000      1.5712     -0.7162      0.0000
   0   8  11      0.0000      1.5638      0.7944      0.0000
   1   8  11      2.1172      1.5524      1.1086      0.0000
   2   8  11      3.9100      1.0811      3.1309      0.0000
   3   8  11      3.5155      1.3208      0.7138      0.0000
  -5   9  11      4.6556      2.5192     -3.7474      0.0000
  -4   9  11      0.0000      1.8329      0.8872      0.0000
  -3   9  11      1.8188      1.9421     -0.3886      0.0000
  -2   9  11      0.0000      1.7897      0.7837      0.0000
  -1   9  11      0.3976      1.9517     -1.1272      0.0000
 -15   0  12      2.9871      2.1539      3.6745      0.0000
 -14   0  12      2.3496      2.1068     -1.9892      0.0000
 -13   0  12      1.9951      1.9758      1.0850      0.0000
 -12   0  12      6.1727      0.7683     -5.2693      0.0000
 -11   0  12     16.6661      1.4379     16.5228      0.0000
 -10   0  12     10.7874      0.6387    -10.9036      0.0000
  -9   0  12     21.1834      0.9782     20.7495      0.0000
  -8   0  12     32.5447      1.2106    -32.5213      0.0000
  -7   0  12     15.1199      0.2810     14.3459      0.0000
  -6   0  12      2.0556      2.0862     -0.7387      0.0000
  -5   0  12      8.1106      0.7688      8.0608      0.0000
  -4   0  12      8.9958      0.4046      9.0155      0.0000
  -3   0  12      0.0000      1.6251     -0.1349      0.0000
  -2   0  12     10.6134      0.4428    -10.9930      0.0000
  -1   0  12     31.2242      0.3646     29.9988      0.0000
   0   0  12      6.0155      0.9667     -5.4887      0.0000
   1   0  12     19.1808      0.3564    -18.5959      0.0000
   2   0  12      4.7987      1.1914     -5.4221      0.0000
   3   0  12     12.4676      0.6898    -12.4263      0.0000
   4   0  12      6.7797      0.8637      7.0011      0.0000
   5   0  12      2.1267      1.8748      1.4065      0.0000
   6   0  12      1.8787      2.0934      0.2367      0.0000
   7   0  12      0.0000      2.1697     -1.0317      0.0000
   8   0  12      3.5346      2.0512     -3.8733      0.0000
   9   0  12      2.8672      2.3337     -4.8702      0.0000
 -15   1  12      0.0000      1.9972      1.2500      0.0000
 -14   1  12      3.6572      1.0987     -2.7573      0.0000
 -13   1  12      1.8582      1.5973      0.0376      0.0000
 -12   1  12     14.5786      0.6149    -14.7517      0.0000
 -11   1  12     13.7430      0.5201     12.8311      0.0000
 -10   1  12      8.1018      0.5403     -7.4262      0.0000
  -9   1  12      1.2348      1.4695     -2.1641      0.0000
  -8   1  12      8.3912      0.4888      7.7884      0.0000
  -7   1  12     14.2778      0.3426     14.3108      0.0000
  -6   1  12      7.7458      0.5919      7.7075      0.0000
  -5   1  12      3.5548      0.7302      3.4763      0.0000
  -4   1  12      3.5954      0.7115     -3.4991      0.0000
  -3   1  12     15.9526      0.2086     15.9609      0.0000
  -2   1  12      2.0064      1.6486      1.8433      0.0000
  -1   1  12     11.7281      0.3310    -11.5741      0.0000
   0   1  12      4.2378      0.8086      4.0735      0.0000
   1   1  12      0.6662      1.5154     -0.0015      0.0000
   2   1  12      3.2806      1.0128     -3.1408      0.0000
   3   1  12      8.4585      0.4479      7.8438      0.0000
   4   1  12      3.3775      1.1307      2.2073      0.0000
   5   1  12      2.0228      1.5801     -1.6731      0.0000
   6   1  12      3.0669      1.4724     -3.2010      0.0000
   7   1  12      1.6364      1.6492     -1.6460      0.0000
   8   1  12      2.4230      1.8631     -1.2378      0.0000
   9   1  12      2.2972      1.9561      2.2320      0.0000
 -15   2  12      2.7226      1.7864     -1.3447      0.0000
 -14   2  12      2.9519      1.5408      2.8532      0.0000
 -13   2  12      2.2875      1.6488     -2.3214      0.0000
 -12   2  12      6.9155      0.6831     -6.8384      0.0000
 -11   2  12      2.6871      1.3192     -2.6401      0.0000
 -10   2  12      8.1323      0.4526      8.3827      0.0000
  -9   2  12      5.2630      0.6596      5.4267      0.0000
  -8   2  12      3.4914      0.8996      2.4453      0.0000
  -7   2  12      8.4561      0.3609     -8.6945      0.0000
  -6   2  12      1.8015      1.5590      0.9930      0.0000
  -5   2  12      4.2850      0.7675     -5.4674      0.0000
  -4   2  12      8.6962      0.4233      8.0198      0.0000
  -3   2  12      2.3602      0.9837     -1.8130      0.0000
  -2   2  12     28.1502      0.7086    -27.7502      0.0000
  -1   2  12      2.9968      1.0611     -2.2447      0.0000
   0   2  12     16.8774      0.4463     16.1539      0.0000
   1   2  12      4.5451      0.8819     -4.4018      0.0000
   2   2  12      6.3929      0.7545      6.0083      0.0000
   3   2  12      4.0770      1.0216      3.7627      0.0000
   4   2  12     10.7637      0.4138     11.1933      0.0000
   5   2  12      4.4788      0.8090     -5.0122      0.0000
   6   2  12      3.4436      1.1850      3.8325      0.0000
   7   2  12      2.4325      1.6176     -0.3596      0.0000
   8   2  12      2.2182      1.9100     -2.5179      0.0000
   9   2  12      2.7100      1.9750      1.9385      0.0000
 -14   3  12      2.3334      1.7440     -1.0142      0.0000
 -13   3  12      2.4184      1.5252      1.6594      0.0000
 -12   3  12      6.3939      0.8196      5.6611      0.0000
 -11   3  12      4.8880      0.7622      5.1416      0.0000
 -10   3  12      8.8937      0.3642     -8.3280      0.0000
  -9   3  12      1.8601      1.4046     -0.9602      0.0000
  -8   3  12      1.3987      1.4600     -1.8007      0.0000
  -7   3  12      9.1922      0.6441     -8.5485      0.0000
  -6   3  12      0.3152      1.7276      0.3145      0.0000
  -5   3  12      6.8414      0.4679      6.6119      0.0000
  -4   3  12      0.6432      1.4439      1.3406      0.0000
  -3   3  12      0.0000      1.4539      0.3963      0.0000
  -2   3  12      6.9008      0.4499     -7.3131      0.0000
  -1   3  12     32.1186      0.7633    -32.1191      0.0000
   0   3  12     26.5337      0.8440     26.4591      0.0000
   1   3  12     18.0028      0.7859    -18.2804      0.0000
   2   3  12     16.4457      0.2681     16.1535      0.0000
   3   3  12     10.5894      0.5902    -10.6049      0.0000
   4   3  12      8.9234      0.4500      9.6117      0.0000
   5   3  12      3.5099      1.1561      4.3456      0.0000
   6   3  12      1.5712      1.7115     -2.1931      0.0000
   7   3  12      0.0000      1.8640     -0.0709      0.0000
   8   3  12      3.3870      1.3737     -3.9515      0.0000
 -14   4  12      2.5188      1.8407      2.7044      0.0000
 -13   4  12      0.0000      1.6170     -1.0783      0.0000
 -12   4  12      4.2609      0.9187      4.4075      0.0000
 -11   4  12      2.2312      1.6019      1.7276      0.0000
 -10   4  12      4.7983      0.7898     -4.2287      0.0000
  -9   4  12      8.3077      0.5258     -8.1935      0.0000
  -8   4  12      1.2840      1.4195      1.5535      0.0000
  -7   4  12      4.7155      0.9315      3.8417      0.0000
  -6   4  12     10.9925      0.4081    -10.5331      0.0000
  -5   4  12      3.2487      1.3080      2.1159      0.0000
  -4   4  12      4.2021      0.7539      4.3966      0.0000
  -3   4  12      5.2461      0.5253      4.9066      0.0000
  -2   4  12     21.1678      0.6127     21.0727      0.0000
  -1   4  12     11.3363      0.6007    -10.9884      0.0000
   0   4  12      1.3625      1.5173      1.7642      0.0000
   1   4  12     12.0468      0.4388     11.7603      0.0000
   2   4  12      4.7575      0.7822     -4.4973      0.0000
   3   4  12     12.3837      0.7280    -12.0687      0.0000
   4   4  12     12.9852      0.7762    -12.9492      0.0000
   5   4  12      3.4742      1.0793      4.3117      0.0000
   6   4  12      0.4951      1.6721      1.6561      0.0000
   7   4  12      0.9925      1.7190      1.7033      0.0000
   8   4  12      2.5691      1.9546     -0.8857      0.0000
 -13   5  12      1.2494      1.7571      0.3246      0.0000
 -12   5  12      4.4808      0.9163     -4.7764      0.0000
 -11   5  12      5.0442      0.7911      4.9532      0.0000
 -10   5  12      1.8736      1.6627     -2.4989      0.0000
  -9   5  12      4.6530      0.7579      4.7529      0.0000
  -8   5  12      6.9150      0.5049     -6.6907      0.0000
  -7   5  12      1.8137      1.6912     -0.9579      0.0000
  -6   5  12      2.1707      1.6523      2.0791      0.0000
  -5   5  12      4.0959      0.8816      4.1536      0.0000
  -4   5  12      4.1689      0.6444      3.4578      0.0000
  -3   5  12     16.0348      0.3172    -16.1603      0.0000
  -2   5  12      7.3403      0.4945      6.6671      0.0000
  -1   5  12     22.5866      0.7016     22.0846      0.0000
   0   5  12      4.7973      0.7664     -5.2102      0.0000
   1   5  12     14.6050      0.6122    -14.2956      0.0000
   2   5  12      5.3249      0.7321      5.6867      0.0000
   3   5  12      3.2060      1.4300      2.7681      0.0000
   4   5  12      5.8802      0.9984     -6.1568      0.0000
   5   5  12      1.4033      1.6456      0.8830      0.0000
   6   5  12      0.4397      1.9039      1.3026      0.0000
   7   5  12      0.2836      1.7679     -0.9604      0.0000
 -12   6  12      2.2742      1.8152     -2.7644      0.0000
 -11   6  12      3.2743      1.3441     -4.4391      0.0000
 -10   6  12      3.7737      1.0016      3.3259      0.0000
  -9   6  12      0.0000      1.5950     -0.3594      0.0000
  -8   6  12      4.5756      0.8733      4.2364      0.0000
  -7   6  12      3.6080      1.0234      3.9636      0.0000
  -6   6  12      3.3023      1.3483      1.7339      0.0000
  -5   6  12      5.4742      0.6656      6.2854      0.0000
  -4   6  12      6.1574      0.7237     -6.1398      0.0000
  -3   6  12      2.0514      1.4717     -1.5589      0.0000
  -2   6  12     16.0367      0.5627    -16.3737      0.0000
  -1   6  12      2.5246      1.1322      2.1300      0.0000
   0   6  12      3.4121      0.9989     -2.7883      0.0000
   1   6  12      2.0003      1.6186      1.5028      0.0000
   2   6  12      0.0000      1.6266      0.1168      0.0000
   3   6  12      5.8188      0.6963      5.7183      0.0000
   4   6  12      2.9755      1.4003      3.5354      0.0000
   5   6  12      2.4035      1.7203     -1.5846      0.0000
   6   6  12      0.0000      1.8581      0.6671      0.0000
 -10   7  12      1.7729      1.7724      1.7679      0.0000
  -9   7  12      0.0000      1.7158     -0.5619      0.0000
  -8   7  12      1.4476      1.7922     -1.1556      0.0000
  -7   7  12      3.7246      1.0852      3.2167      0.0000
  -6   7  12      2.4108      1.7267     -2.5284      0.0000
  -5   7  12      0.7626      1.8209      0.6195      0.0000
  -4   7  12      3.3087      1.1396     -3.3427      0.0000
  -3   7  12      3.3345      1.2507     -2.1946      0.0000
  -2   7  12      4.1811      0.8463      4.3006      0.0000
  -1   7  12      0.7576      1.5933     -1.6501      0.0000
   0   7  12      4.2898      0.7354      3.6691      0.0000
   1   7  12      0.0000      1.5727     -0.0292      0.0000
   2   7  12      1.6215      1.8659     -1.4706      0.0000
   3   7  12      1.3852      1.7000     -1.5192      0.0000
   4   7  12      4.3992      1.2220      3.2404      0.0000
  -8   8  12      1.0422      1.8656     -0.5711      0.0000
  -7   8  12      5.0413      0.8562     -5.1028      0.0000
  -6   8  12      3.8277      1.3509      2.8510      0.0000
  -5   8  12      1.6139      1.7853     -1.6148      0.0000
  -4   8  12      0.0000      1.8536      1.6351      0.0000
  -3   8  12      1.2189      1.7655     -0.0715      0.0000
  -2   8  12      2.9353      1.5402      1.9502      0.0000
  -1   8  12      0.0000      1.8072      1.7994      0.0000
   0   8  12      2.9343      1.3333      2.6132      0.0000
   1   8  12      2.1614      1.6328     -2.7378      0.0000
   2   8  12      0.0000      1.7220     -0.5264      0.0000
 -15   1  13      0.0000      1.8515     -1.0067      0.0000
 -14   1  13      1.6413      1.6137      2.2896      0.0000
 -13   1  13      1.5418      1.5938      0.2065      0.0000
 -12   1  13      1.3372      1.5443     -1.2575      0.0000
 -11   1  13      1.7492      1.5026      0.5071      0.0000
 -10   1  13      3.7194      0.9231     -3.5354      0.0000
  -9   1  13     12.0587      0.4500    -12.1521      0.0000
  -8   1  13      8.8209      0.3422      8.5439      0.0000
  -7   1  13     13.3378      0.3566     13.3787      0.0000
  -6   1  13      2.6108      0.9731      2.9087      0.0000
  -5   1  13      2.3959      1.1576     -2.0384      0.0000
  -4   1  13      1.6895      1.3343      0.9229      0.0000
  -3   1  13      6.6824      0.4355      6.4667      0.0000
  -2   1  13      1.8703      1.5020     -1.9924      0.0000
  -1   1  13     10.8621      0.3432    -10.3911      0.0000
   0   1  13      7.1125      0.4276     -6.8614      0.0000
   1   1  13     10.9546      0.3565     10.3800      0.0000
   2   1  13      2.8527      1.3326     -3.7061      0.0000
   3   1  13      1.4801      1.5245     -0.5318      0.0000
   4   1  13      3.2503      1.1747      4.3706      0.0000
   5   1  13      3.9968      0.9971     -4.0780      0.0000
   6   1  13      3.6846      0.9488      3.4272      0.0000
   7   1  13      2.9318      1.9180      1.1791      0.0000
   8   1  13      2.8295      1.8548     -3.1471      0.0000
 -15   2  13      3.1959      1.6416     -2.7193      0.0000
 -14   2  13      3.0516      1.5735      3.2092      0.0000
 -13   2  13      0.0000      1.7203     -0.1129      0.0000
 -12   2  13      1.8364      1.5999      2.4196      0.0000
 -11   2  13     15.5944      0.5153    -15.5631      0.0000
 -10   2  13      8.3492      0.3798      7.7828      0.0000
  -9   2  13      2.3409      1.4505      0.1431      0.0000
  -8   2  13      9.7553      0.3660      9.4905      0.0000
  -7   2  13     10.0068      0.3351     -9.9957      0.0000
  -6   2  13      2.2569      1.3050     -1.3775      0.0000
  -5   2  13      3.4367      0.8307     -3.5883      0.0000
  -4   2  13      6.8109      0.5838     -6.4134      0.0000
  -3   2  13      4.3127      0.5762      4.2119      0.0000
  -2   2  13      7.9397      0.7802      8.2562      0.0000
  -1   2  13      3.7724      0.8872      4.4877      0.0000
   0   2  13      3.9795      0.7607     -4.1141      0.0000
   1   2  13      2.1233      1.5295      2.6994      0.0000
   2   2  13      8.8944      0.5649      9.2924      0.0000
   3   2  13     10.4559      0.4799    -10.5631      0.0000
   4   2  13      2.8277      1.3376      1.3772      0.0000
   5   2  13      0.0000      1.7890      0.4431      0.0000
   6   2  13      2.3228      1.7407      1.9735      0.0000
   7   2  13      0.0000      1.8956      0.5885      0.0000
   8   2  13      3.1966      1.9652      2.8520      0.0000
 -14   3  13      2.0061      1.7180     -2.5058      0.0000
 -13   3  13      3.5127      1.1328     -4.1043      0.0000
 -12   3  13      9.2204      0.4133      9.9528      0.0000
 -11   3  13      3.2518      1.0331     -3.7966      0.0000
 -10   3  13      1.5656      1.4835     -1.7402      0.0000
  -9   3  13      7.9854      0.3929      8.0517      0.0000
  -8   3  13      0.0000      1.4397     -0.0409      0.0000
  -7   3  13      5.9155      0.8458     -6.1225      0.0000
  -6   3  13      7.6285      0.7301     -7.9229      0.0000
  -5   3  13      4.6239      0.6022     -3.7673      0.0000
  -4   3  13      3.4640      0.8935      3.0150      0.0000
  -3   3  13     17.6917      0.4434    -18.2895      0.0000
  -2   3  13      2.9653      1.3492      2.5137      0.0000
  -1   3  13     27.8219      0.9764     28.3415      0.0000
   0   3  13     10.9934      0.3370    -11.0811      0.0000
   1   3  13     12.2680      0.7729    -12.0112      0.0000
   2   3  13      8.7374      0.4457      8.7921      0.0000
   3   3  13     10.0637      0.4605     10.7384      0.0000
   4   3  13      8.8751      0.5214     -9.4055      0.0000
   5   3  13      1.6978      1.6604     -2.0707      0.0000
   6   3  13      3.1879      1.1152     -3.6623      0.0000
   7   3  13      0.0000      1.7969      0.5291      0.0000
   8   3  13      2.7057      1.8567      3.4423      0.0000
 -14   4  13      1.1327      1.9676      1.0730      0.0000
 -13   4  13      1.6964      1.7128     -2.3314      0.0000
 -12   4  13      2.5023      1.4706      2.0193      0.0000
 -11   4  13      0.0000      1.5493      0.6626      0.0000
 -10   4  13      0.0000      1.5500     -0.6300      0.0000
  -9   4  13      3.0504      1.1052      1.9849      0.0000
  -8   4  13      1.7515      1.6589      2.8078      0.0000
  -7   4  13      7.1755      0.5872      7.6011      0.0000
  -6   4  13     12.4805      0.5952    -13.0774      0.0000
  -5   4  13      8.0188      0.3924      8.1511      0.0000
  -4   4  13      4.6396      0.7401     -3.4579      0.0000
  -3   4  13     13.8276      0.4034     14.2180      0.0000
  -2   4  13     20.7628      0.4438    -20.6003      0.0000
  -1   4  13     15.9667      0.4679     15.7250      0.0000
   0   4  13     21.1115      1.1374    -20.5396      0.0000
   1   4  13     11.8090      0.6382     11.5397      0.0000
   2   4  13      2.8329      1.3288     -2.7159      0.0000
   3   4  13      3.6655      1.1134     -3.4433      0.0000
   4   4  13      7.9410      0.5363     -7.9039      0.0000
   5   4  13      2.3446      1.7547      0.9940      0.0000
   6   4  13      2.2994      1.6983      2.7438      0.0000
   7   4  13      1.8273      1.8205      1.5554      0.0000
 -13   5  13      2.1753      1.8412      0.7685      0.0000
 -12   5  13      0.8147      1.7462      0.4951      0.0000
 -11   5  13      2.4326      1.4496      2.1582      0.0000
 -10   5  13      3.6961      0.9854      3.4507      0.0000
  -9   5  13      3.4568      1.1116     -3.4634      0.0000
  -8   5  13      6.3543      0.7366     -6.0696      0.0000
  -7   5  13      4.0337      1.1029      4.6073      0.0000
  -6   5  13      2.3842      1.6595      3.3484      0.0000
  -5   5  13      1.0941      1.6468     -1.2936      0.0000
  -4   5  13      3.1112      1.0102     -4.1766      0.0000
  -3   5  13      7.0641      0.4652      6.7866      0.0000
  -2   5  13      4.6107      0.6993      4.2682      0.0000
  -1   5  13      4.0218      0.7875      3.6100      0.0000
   0   5  13      0.0000      1.5987      0.0685      0.0000
   1   5  13      4.1836      1.6327     -4.4279      0.0000
   2   5  13      4.8222      0.8742     -4.5677      0.0000
   3   5  13      5.3259      0.8922      4.8324      0.0000
   4   5  13      0.8221      1.8482      0.6210      0.0000
   5   5  13      2.1802      1.6758     -2.0015      0.0000
   6   5  13      1.5054      1.9380      0.6403      0.0000
 -12   6  13      2.0695      1.9838      3.4693      0.0000
 -11   6  13      1.1844      1.6951     -0.1778      0.0000
 -10   6  13      4.6666      0.9170     -4.7882      0.0000
  -9   6  13      1.8822      1.6032      2.5055      0.0000
  -8   6  13      2.7361      1.4487      1.4139      0.0000
  -7   6  13      6.8124      0.6104     -6.9953      0.0000
  -6   6  13      6.0821      0.7645      5.4983      0.0000
  -5   6  13      4.2404      1.0658     -4.8335      0.0000
  -4   6  13      2.6341      1.6630     -3.6623      0.0000
  -3   6  13      3.1167      1.0116      3.9491      0.0000
  -2   6  13      2.0797      1.4725      0.9490      0.0000
  -1   6  13      1.5861      1.4607     -1.0571      0.0000
   0   6  13      3.4757      0.9771      2.8403      0.0000
   1   6  13      4.1270      0.8864     -2.9039      0.0000
   2   6  13      1.6768      1.7109      3.1458      0.0000
   3   6  13      2.4814      1.8521      1.2703      0.0000
   4   6  13      3.5160      1.3150      4.5235      0.0000
   5   6  13      2.7258      1.5679     -2.7304      0.0000
 -10   7  13      3.0891      1.8061     -2.4316      0.0000
  -9   7  13      0.0000      1.7297     -1.5081      0.0000
  -8   7  13      5.2286      0.9843      4.1838      0.0000
  -7   7  13      0.4041      1.6612     -1.3305      0.0000
  -6   7  13      1.9162      1.6720     -2.1505      0.0000
  -5   7  13      2.4766      1.7440      1.3453      0.0000
  -4   7  13      3.1172      1.4072     -0.5129      0.0000
  -3   7  13      6.9801      0.5415      7.0615      0.0000
  -2   7  13      1.2905      1.4609     -1.7584      0.0000
  -1   7  13      6.6613      0.5262     -6.9694      0.0000
   0   7  13      2.1497      1.6585     -2.5978      0.0000
   1   7  13      2.8783      1.2853      2.1538      0.0000
   2   7  13      0.0000      1.7801      0.2476      0.0000
   3   7  13      2.7646      1.7309     -3.4868      0.0000
  -8   8  13      2.3908      2.3527     -1.2034      0.0000
  -7   8  13      2.0764      1.7307      2.1575      0.0000
  -6   8  13      2.0147      1.8154     -1.7286      0.0000
  -5   8  13      0.0000      1.8229      2.1493      0.0000
  -4   8  13      3.1790      1.2899      2.9032      0.0000
  -3   8  13      1.1542      1.6343     -2.1390      0.0000
  -2   8  13      1.2823      1.7545      0.0421      0.0000
  -1   8  13      3.5574      1.0230     -3.8834      0.0000
   0   8  13      2.6498      1.6591     -0.3277      0.0000
   1   8  13      0.0000      1.6262     -0.0081      0.0000
 -15   0  14      1.5885      1.9835      2.3148      0.0000
 -14   0  14      1.4489      2.1292     -1.2262      0.0000
 -13   0  14      0.7513      1.8483     -1.2271      0.0000
 -12   0  14      0.0000      1.7708     -0.1399      0.0000
 -11   0  14      4.0453      1.0617     -4.2679      0.0000
 -10   0  14      4.2928      0.8612      3.7482      0.0000
  -9   0  14      3.5656      1.1892     -3.1935      0.0000
  -8   0  14      8.4608      0.4602     -8.7080      0.0000
  -7   0  14     13.3969      0.4138    -13.4634      0.0000
  -6   0  14      4.6039      0.9141     -4.1852      0.0000
  -5   0  14     17.0177      0.4027     17.2712      0.0000
  -4   0  14      9.9572      0.4164     10.0233      0.0000
  -3   0  14      5.9358      0.5435     -5.3123      0.0000
  -2   0  14     11.9833      0.4237     11.4902      0.0000
  -1   0  14     11.9125      0.4872     11.7771      0.0000
   0   0  14      1.6977      1.7658      2.0419      0.0000
   1   0  14      7.3988      0.5847     -7.2380      0.0000
   2   0  14      1.9318      1.8323      2.2401      0.0000
   3   0  14      3.3146      1.4611     -2.5230      0.0000
   4   0  14      4.9140      1.0533     -5.7574      0.0000
   5   0  14      3.6540      1.7119      4.7443      0.0000
   6   0  14      3.0009      2.6570      3.3458      0.0000
   7   0  14      1.3428      2.2640     -1.7016      0.0000
   8   0  14      5.4626      1.9512      6.4354      0.0000
 -15   1  14      3.9088      1.1841      4.6411      0.0000
 -14   1  14      3.9720      1.0681     -4.5168      0.0000
 -13   1  14      0.9806      1.6263      0.3817      0.0000
 -12   1  14      1.3417      1.5549     -0.3854      0.0000
 -11   1  14      1.3268      1.4665      0.1797      0.0000
 -10   1  14      9.7419      0.3274     -9.8436      0.0000
  -9   1  14      4.8838      0.6001      4.7402      0.0000
  -8   1  14      2.7725      0.9832     -2.5414      0.0000
  -7   1  14     10.3899      0.5475     10.4263      0.0000
  -6   1  14      8.3451      0.3330      8.6544      0.0000
  -5   1  14      1.7458      1.3621     -1.5503      0.0000
  -4   1  14      2.2464      1.0676      2.1868      0.0000
  -3   1  14     21.3256      0.2564    -21.1757      0.0000
  -2   1  14     16.0354      0.3091    -15.8577      0.0000
  -1   1  14     14.1814      0.2772     13.9486      0.0000
   0   1  14      9.0549      0.4075     -9.1191      0.0000
   1   1  14      8.1536      0.4665     -8.4494      0.0000
   2   1  14      1.1354      1.5516      0.5640      0.0000
   3   1  14     14.5725      0.3335     15.2870      0.0000
   4   1  14      2.9875      1.6885     -1.6054      0.0000
   5   1  14      2.7730      1.3353      2.6403      0.0000
   6   1  14      3.1492      1.1889     -2.6510      0.0000
   7   1  14      2.6174      2.0347     -3.2979      0.0000
   8   1  14      0.0000      1.8668      1.4913      0.0000
 -14   2  14      1.0912      1.8179     -0.4114      0.0000
 -13   2  14      2.9828      1.1826      2.2846      0.0000
 -12   2  14      2.8312      1.5024      2.8661      0.0000
 -11   2  14      6.5623      0.4800     -6.4855      0.0000
 -10   2  14      9.7218      0.3582      9.6015      0.0000
  -9   2  14      1.6482      1.4110     -0.1459      0.0000
  -8   2  14      9.9399      0.4734      9.8985      0.0000
  -7   2  14      4.9914      0.6702     -4.6762      0.0000
  -6   2  14      7.6428      0.3741     -7.8297      0.0000
  -5   2  14      5.7419      0.4823      4.8849      0.0000
  -4   2  14      4.3938      0.5522      4.5687      0.0000
  -3   2  14      3.1281      0.8300      3.8044      0.0000
  -2   2  14     12.8017      0.5689    -12.3544      0.0000
  -1   2  14      3.3836      0.8768     -3.5512      0.0000
   0   2  14     10.0646      0.3334    -10.1544      0.0000
   1   2  14      7.1281      0.5269      7.6305      0.0000
   2   2  14      6.2240      0.7047     -7.7234      0.0000
   3   2  14      0.0000      1.5351     -0.0072      0.0000
   4   2  14      1.0152      1.6605      0.8513      0.0000
   5   2  14      2.9334      1.2989      3.2176      0.0000
   6   2  14      2.9312      1.6305      2.6630      0.0000
   7   2  14      2.0520      1.7988     -2.4343      0.0000
 -14   3  14      2.3422      1.6753     -2.8271      0.0000
 -13   3  14      2.8628      1.5312     -3.0609      0.0000
 -12   3  14     10.8517      0.4042     10.9363      0.0000
 -11   3  14      2.8727      1.1892      1.8025      0.0000
 -10   3  14      0.0000      1.4775      0.8887      0.0000
  -9   3  14      1.4697      1.3920     -2.6122      0.0000
  -8   3  14      8.5672      0.4733     -8.8111      0.0000
  -7   3  14      1.5695      1.6661     -1.6995      0.0000
  -6   3  14      3.2825      0.9617      3.3337      0.0000
  -5   3  14      4.8653      0.5462     -4.9766      0.0000
  -4   3  14      1.4233      1.5483     -2.1248      0.0000
  -3   3  14      2.2215      1.3613      2.3921      0.0000
  -2   3  14     16.4743      0.6960     16.9606      0.0000
  -1   3  14      7.7480      0.4673     -7.7966      0.0000
   0   3  14      4.8209      0.7835      5.0326      0.0000
   1   3  14      1.6854      1.6049      2.8796      0.0000
   2   3  14      4.9049      0.7238      5.2046      0.0000
   3   3  14      2.8629      1.3857     -1.1027      0.0000
   4   3  14      2.2527      1.6841     -0.3529      0.0000
   5   3  14      2.9243      1.3575     -2.5990      0.0000
   6   3  14      3.7348      1.2245     -4.5633      0.0000
   7   3  14      0.0000      1.9485     -0.0131      0.0000
 -13   4  14      5.1150      0.7577     -6.2095      0.0000
 -12   4  14      2.9513      1.3076     -2.6284      0.0000
 -11   4  14      6.7546      0.5493      6.5296      0.0000
 -10   4  14      5.3059      0.6757     -5.3458      0.0000
  -9   4  14      0.0000      1.6894      1.2879      0.0000
  -8   4  14      2.5336      1.4672      0.8516      0.0000
  -7   4  14      1.1709      1.5516     -1.6359      0.0000
  -6   4  14      4.9218      0.7493      4.9887      0.0000
  -5   4  14      5.0010      0.6945     -4.4396      0.0000
  -4   4  14      1.4412      1.3727      0.5776      0.0000
  -3   4  14     19.1354      0.5529    -17.9943      0.0000
  -2   4  14     12.2774      0.5088     12.7232      0.0000
  -1   4  14      4.5733      0.8203     -4.3922      0.0000
   0   4  14      6.7068      0.5770      6.9038      0.0000
   1   4  14      8.8588      0.4542      8.8343      0.0000
   2   4  14      2.2427      1.7757      2.1247      0.0000
   3   4  14      1.4865      1.8257      0.1781      0.0000
   4   4  14      7.1117      0.6204     -7.5785      0.0000
   5   4  14      2.0689      1.7920      1.2226      0.0000
   6   4  14      0.4922      1.8072      1.0668      0.0000
 -12   5  14      6.8929      0.7936     -7.6718      0.0000
 -11   5  14      1.7276      1.5757     -0.4859      0.0000
 -10   5  14      1.8428      1.7020      2.6881      0.0000
  -9   5  14      2.4636      1.7093     -1.7917      0.0000
  -8   5  14      0.0000      1.8133     -0.8937      0.0000
  -7   5  14      1.0160      1.7864     -0.8168      0.0000
  -6   5  14      7.4879      0.5999      8.4036      0.0000
  -5   5  14      2.9726      1.0216      3.4023      0.0000
  -4   5  14      3.9242      0.7811      4.3062      0.0000
  -3   5  14      2.6642      1.1328     -3.1842      0.0000
  -2   5  14      6.4836      0.4431     -6.5326      0.0000
  -1   5  14      4.6266      0.6740      4.3157      0.0000
   0   5  14      9.6384      0.6329     -9.2893      0.0000
   1   5  14      6.2963      0.5946      6.3761      0.0000
   2   5  14     10.9981      0.8039    -11.5369      0.0000
   3   5  14      3.2317      1.4780     -1.4778      0.0000
   4   5  14      3.9498      1.1693      5.4370      0.0000
   5   5  14      2.7805      1.5721      1.6158      0.0000
 -11   6  14      0.0000      1.7678     -0.3781      0.0000
 -10   6  14      1.4379      1.9198     -3.1642      0.0000
  -9   6  14      3.2120      1.4173      4.0810      0.0000
  -8   6  14      2.3326      1.7724     -2.0846      0.0000
  -7   6  14      2.0228      1.6374      0.6599      0.0000
  -6   6  14      4.8547      0.9603      4.6784      0.0000
  -5   6  14      0.0000      1.8617     -0.3729      0.0000
  -4   6  14      1.8263      1.6100      1.4757      0.0000
  -3   6  14      1.8906      1.4712      0.9533      0.0000
  -2   6  14      4.6041      0.6632     -4.6549      0.0000
  -1   6  14      1.7319      1.6317     -2.2369      0.0000
   0   6  14      5.7872      0.7255      5.5666      0.0000
   1   6  14      4.8091      0.9015     -5.1683      0.0000
   2   6  14      2.8021      1.5233      2.0401      0.0000
   3   6  14      3.9236      1.2990     -3.5154      0.0000
   4   6  14      3.8432      1.3774      4.3375      0.0000
  -9   7  14      0.7299      1.7516      0.7224      0.0000
  -8   7  14      0.0000      1.7236      0.9543      0.0000
  -7   7  14      3.6722      1.0879     -2.8460      0.0000
  -6   7  14      2.1206      1.8670     -1.2478      0.0000
  -5   7  14      0.5361      1.7648     -1.5444      0.0000
  -4   7  14      3.4871      1.6941     -2.7511      0.0000
  -3   7  14      1.3221      1.6513     -0.9856      0.0000
  -2   7  14      1.7489      1.6248      0.5844      0.0000
  -1   7  14      4.8009      0.6918      4.7477      0.0000
   0   7  14      1.6597      1.6210     -1.4148      0.0000
   1   7  14      0.7373      1.6382      2.0136      0.0000
   2   7  14      0.8716      1.9074      0.8082      0.0000
   3   7  14      1.5449      2.3570     -2.3513      0.0000
  -7   8  14      2.9574      2.0285     -0.0237      0.0000
  -6   8  14      2.9972      1.5825     -1.2270      0.0000
  -5   8  14      2.4517      1.7389     -0.2944      0.0000
  -4   8  14      2.7623      1.6631      1.3194      0.0000
  -3   8  14      0.0000      1.8172     -1.5678      0.0000
  -2   8  14      2.2889      1.8591      2.0593      0.0000
  -1   8  14      2.0845      1.6608      1.8495      0.0000
   0   8  14      3.3453      2.3443     -0.8108      0.0000
 -14   1  15      6.3488      0.6444     -6.1478      0.0000
 -13   1  15      2.7680      1.4883      4.0064      0.0000
 -12   1  15      2.1578      1.6257     -0.0390      0.0000
 -11   1  15      4.5159      0.7468      5.4502      0.0000
 -10   1  15      9.9503      0.4831     -9.8136      0.0000
  -9   1  15      1.9091      1.4860     -0.7910      0.0000
  -8   1  15      0.9992      1.7232      0.5531      0.0000
  -7   1  15      4.8610      0.7835      5.1919      0.0000
  -6   1  15      6.3450      0.5055      5.9099      0.0000
  -5   1  15      5.4870      0.4894     -5.5128      0.0000
  -4   1  15     14.8969      0.2125    -14.9630      0.0000
  -3   1  15      0.0000      1.3935     -0.2952      0.0000
  -2   1  15     18.6248      0.2586     18.5811      0.0000
  -1   1  15     14.5159      0.2436    -14.3431      0.0000
   0   1  15      7.5146      0.4829      7.5658      0.0000
   1   1  15      6.5618      0.5920     -6.6730      0.0000
   2   1  15      9.0858      0.4105      9.4345      0.0000
   3   1  15      0.0000      1.7613      0.6483      0.0000
   4   1  15      5.3531      1.0216     -4.5294      0.0000
   5   1  15      1.0283      1.6527      0.8247      0.0000
   6   1  15      2.5354      1.6061     -2.2035      0.0000
   7   1  15      1.5061      2.1088      0.9079      0.0000
 -14   2  15      1.2097      1.7593      1.5194      0.0000
 -13   2  15      0.0000      1.5651      0.2484      0.0000
 -12   2  15      1.0958      1.5778     -1.7408      0.0000
 -11   2  15      6.0115      0.6249     -6.0671      0.0000
 -10   2  15      6.0102      0.5582      5.3938      0.0000
  -9   2  15      2.1487      1.3306      2.9546      0.0000
  -8   2  15     10.2602      0.4834     10.3903      0.0000
  -7   2  15      4.7067      0.9073     -5.2815      0.0000
  -6   2  15      1.5123      1.4159      1.3564      0.0000
  -5   2  15      1.7180      1.4852      0.7465      0.0000
  -4   2  15      3.6620      0.6894      2.6457      0.0000
  -3   2  15     30.8710      0.5153    -30.8119      0.0000
  -2   2  15     24.4775      0.5552     23.8676      0.0000
  -1   2  15     15.0712      0.3059    -15.4651      0.0000
   0   2  15      1.2781      1.4914      0.4197      0.0000
   1   2  15      3.5995      1.2049      4.1897      0.0000
   2   2  15      1.8169      1.5765     -1.4398      0.0000
   3   2  15      1.1703      1.6717     -0.0142      0.0000
   4   2  15      0.0000      1.6231      1.7162      0.0000
   5   2  15      0.0000      1.7607      1.3012      0.0000
   6   2  15      0.0000      1.7996      1.8337      0.0000
   7   2  15      0.0000      1.8510     -0.6394      0.0000
 -14   3  15      0.5825      1.7523      0.9685      0.0000
 -13   3  15      2.0836      1.7259      1.0171      0.0000
 -12   3  15      1.7147      1.5826     -2.3052      0.0000
 -11   3  15      2.1513      1.6316     -0.5347      0.0000
 -10   3  15      1.8474      1.5622      0.2018      0.0000
  -9   3  15      0.0000      1.5408     -0.3095      0.0000
  -8   3  15      5.0993      1.0398      5.9994      0.0000
  -7   3  15      0.0000      1.7808     -0.4068      0.0000
  -6   3  15      1.6254      1.4310     -0.7599      0.0000
  -5   3  15      1.9262      1.3712      2.0786      0.0000
  -4   3  15      5.6173      0.4770      5.3493      0.0000
  -3   3  15      2.3001      1.4814     -2.5376      0.0000
  -2   3  15      5.8090      0.7435      5.3621      0.0000
  -1   3  15      0.0000      1.6097      0.8826      0.0000
   0   3  15      0.0000      1.6386     -2.4999      0.0000
   1   3  15      0.0000      1.5574     -1.9613      0.0000
   2   3  15      2.7330      1.4329     -1.8354      0.0000
   3   3  15      1.0493      1.6038      0.2735      0.0000
   4   3  15      3.0587      1.3853      2.4537      0.0000
   5   3  15      0.5462      1.8779     -1.5964      0.0000
   6   3  15      2.1176      1.9385     -2.8528      0.0000
 -13   4  15      1.2902      1.7193      1.5887      0.0000
 -12   4  15      3.9131      0.9632     -4.4342      0.0000
 -11   4  15      3.1981      1.2260      4.1172      0.0000
 -10   4  15      1.4964      1.5935     -0.4049      0.0000
  -9   4  15      3.2893      1.4154      3.3255      0.0000
  -8   4  15      7.7499      0.7492     -8.0000      0.0000
  -7   4  15      6.1022      0.6688      5.9812      0.0000
  -6   4  15      5.1469      0.7077     -5.6371      0.0000
  -5   4  15      6.9742      0.4427     -7.2446      0.0000
  -4   4  15      2.8628      1.0855      2.7739      0.0000
  -3   4  15     12.0328      0.4990     12.2412      0.0000
  -2   4  15      1.7201      1.3920      0.7005      0.0000
  -1   4  15      2.6782      1.4248     -2.5569      0.0000
   0   4  15      5.8191      0.8967      5.0580      0.0000
   1   4  15      3.2569      1.1175      2.0395      0.0000
   2   4  15      4.2663      0.8340     -3.8206      0.0000
   3   4  15      3.8193      0.9599      3.9787      0.0000
   4   4  15      4.5161      0.8932     -4.4656      0.0000
   5   4  15      1.3807      1.7999      0.1162      0.0000
   6   4  15      0.0000      2.0980     -1.0925      0.0000
 -12   5  15      1.0925      1.6834      1.8945      0.0000
 -11   5  15      3.2732      1.2833     -2.5075      0.0000
 -10   5  15      3.8088      1.1997      3.5473      0.0000
  -9   5  15      2.0741      1.7380      3.1456      0.0000
  -8   5  15      7.6664      0.6385     -8.4959      0.0000
  -7   5  15      2.1719      1.5708     -1.2904      0.0000
  -6   5  15      0.0000      1.7751     -1.5196      0.0000
  -5   5  15      2.5977      1.3098      2.8080      0.0000
  -4   5  15      0.6075      1.4386      1.2208      0.0000
  -3   5  15      0.9987      1.5218     -1.0918      0.0000
  -2   5  15      7.8163      0.3922     -7.9835      0.0000
  -1   5  15      7.6470      0.4394      7.0321      0.0000
   0   5  15      7.1277      0.6466     -6.9712      0.0000
   1   5  15      0.0000      1.6971      2.1571      0.0000
   2   5  15      2.7714      1.7643     -2.3012      0.0000
   3   5  15      1.0556      1.6290     -0.1702      0.0000
   4   5  15      3.0421      1.5646      4.0914      0.0000
   5   5  15      1.8580      1.9863     -0.2295      0.0000
 -11   6  15      2.7150      1.9681     -3.3696      0.0000
 -10   6  15      0.0000      1.8355     -0.7926      0.0000
  -9   6  15      0.0000      1.7830     -1.1414      0.0000
  -8   6  15      2.1176      1.7847      2.6494      0.0000
  -7   6  15      0.0000      1.5242     -1.5163      0.0000
  -6   6  15      2.1701      1.6453      2.6152      0.0000
  -5   6  15      5.0267      0.8282     -5.2991      0.0000
  -4   6  15      2.7057      1.1609      3.2326      0.0000
  -3   6  15      2.8252      1.2375      0.7140      0.0000
  -2   6  15      1.9215      1.4805      2.1065      0.0000
  -1   6  15      4.1591      0.9333     -4.5997      0.0000
   0   6  15      1.6065      1.5944      1.7117      0.0000
   1   6  15      0.0000      1.8702     -0.5568      0.0000
   2   6  15      0.0000      1.7584     -0.2854      0.0000
   3   6  15      4.4151      1.0740     -3.6841      0.0000
  -9   7  15      2.2979      1.7913     -2.6885      0.0000
  -8   7  15      2.7461      1.7533      3.1003      0.0000
  -7   7  15      1.4137      1.6988      1.3831      0.0000
  -6   7  15      0.0000      1.6382     -1.1703      0.0000
  -5   7  15      2.1492      1.7605      0.4099      0.0000
  -4   7  15      2.9890      1.3602     -1.9042      0.0000
  -3   7  15      3.9802      0.8512      4.8194      0.0000
  -2   7  15      3.1493      1.2042      3.1837      0.0000
  -1   7  15      2.1834      1.4956     -1.9151      0.0000
   0   7  15      2.7257      1.3467     -2.8875      0.0000
   1   7  15      2.8798      1.4899      1.2161      0.0000
  -5   8  15      2.2416      2.2503     -0.6472      0.0000
  -4   8  15      3.3371      1.5833      2.7033      0.0000
  -3   8  15      0.0000      1.9907     -0.5042      0.0000
 -14   0  16      5.6278      0.9728      5.5796      0.0000
 -13   0  16      0.8912      2.0045      0.1996      0.0000
 -12   0  16      2.7032      1.9249     -2.3102      0.0000
 -11   0  16      6.2958      0.7406     -6.5221      0.0000
 -10   0  16      5.3033      0.8265      5.2271      0.0000
  -9   0  16      3.8723      1.6208      3.9210      0.0000
  -8   0  16      5.0780      1.1448     -4.4908      0.0000
  -7   0  16     14.9494      0.4066    -15.0120      0.0000
  -6   0  16      0.0000      1.7309     -1.5833      0.0000
  -5   0  16     35.3006      0.7694     34.8712      0.0000
  -4   0  16     13.5059      0.4548     12.7919      0.0000
  -3   0  16     30.1992      0.1993    -29.7312      0.0000
  -2   0  16      5.0046      1.1546      4.4143      0.0000
  -1   0  16      3.5189      1.3483     -2.5651      0.0000
   0   0  16      3.6102      1.3422     -3.7226      0.0000
   1   0  16      9.6156      0.5924    -10.3020      0.0000
   2   0  16      3.0788      2.3528      2.3221      0.0000
   3   0  16      4.3920      1.1923     -4.7219      0.0000
   4   0  16      5.2963      1.0698      5.6553      0.0000
   5   0  16      2.9747      2.1708      2.5398      0.0000
   6   0  16      1.5224      2.2610      0.5296      0.0000
 -14   1  16      1.7491      1.6519      0.7669      0.0000
 -13   1  16      2.2187      1.6244      1.4701      0.0000
 -12   1  16      2.6943      1.1769     -2.5100      0.0000
 -11   1  16      2.0955      1.5530      1.1387      0.0000
 -10   1  16      4.5440      0.6340     -4.1986      0.0000
  -9   1  16      5.3763      0.7772     -5.8077      0.0000
  -8   1  16      1.9609      1.6127      0.4838      0.0000
  -7   1  16      9.6398      0.3127      9.7933      0.0000
  -6   1  16      7.6963      0.3437      7.3406      0.0000
  -5   1  16      7.4171      0.4108      6.9630      0.0000
  -4   1  16     15.8495      0.3104     14.7706      0.0000
  -3   1  16      4.6343      0.5785      4.5116      0.0000
  -2   1  16     20.1420      0.2225    -19.9642      0.0000
  -1   1  16      3.1574      1.1406      2.4722      0.0000
   0   1  16      1.5174      1.4776      0.8071      0.0000
   1   1  16      3.4106      1.0503     -2.7411      0.0000
   2   1  16     11.1440      0.6164    -12.1196      0.0000
   3   1  16      3.1735      1.2136      4.0122      0.0000
   4   1  16      2.2935      1.7175      2.3168      0.0000
   5   1  16      1.3660      1.6765      1.7982      0.0000
   6   1  16      3.3708      1.3904      3.2400      0.0000
 -14   2  16      0.0000      1.7782     -0.4284      0.0000
 -13   2  16      0.6245      1.6374     -0.5870      0.0000
 -12   2  16      0.0000      1.5888      1.0203      0.0000
 -11   2  16      1.3436      1.5247      0.5157      0.0000
 -10   2  16      4.4351      0.7598      4.5642      0.0000
  -9   2  16      4.2363      0.9227      3.8659      0.0000
  -8   2  16      4.4967      0.8235     -4.8258      0.0000
  -7   2  16      2.2790      1.6528      2.2869      0.0000
  -6   2  16      3.8001      0.7449     -4.4277      0.0000
  -5   2  16      4.9067      0.6416     -4.9317      0.0000
  -4   2  16     17.7682      0.2413    -17.4959      0.0000
  -3   2  16     27.7797      0.6423     27.4800      0.0000
  -2   2  16     13.2343      0.3570    -13.5028      0.0000
  -1   2  16      2.7689      1.2952      3.2056      0.0000
   0   2  16      3.6786      1.1596      3.4871      0.0000
   1   2  16      8.1749      0.6402      8.6162      0.0000
   2   2  16      2.8014      1.5739     -2.4378      0.0000
   3   2  16      2.4064      1.5704     -2.4253      0.0000
   4   2  16      2.4087      1.6410      2.1210      0.0000
   5   2  16      2.9883      1.5203      2.5717      0.0000
   6   2  16      0.6853      1.9300     -1.0492      0.0000
 -13   3  16      5.0669      0.8441     -4.8659      0.0000
 -12   3  16      3.4446      1.0942      3.8007      0.0000
 -11   3  16      2.0496      1.4984     -2.2733      0.0000
 -10   3  16      2.7413      1.1435      3.3946      0.0000
  -9   3  16      0.9326      1.9319      0.6809      0.0000
  -8   3  16      8.4069      0.5974     -8.3849      0.0000
  -7   3  16      4.3200      0.8405      5.2375      0.0000
  -6   3  16      6.0770      0.5301     -6.2661      0.0000
  -5   3  16      7.8970      0.4500      7.9193      0.0000
  -4   3  16      9.2127      0.3095     -8.8733      0.0000
  -3   3  16      2.9269      0.9923     -2.0692      0.0000
  -2   3  16      5.9578      0.9439     -5.5896      0.0000
  -1   3  16      3.2551      1.0717      0.2256      0.0000
   0   3  16      3.5453      0.9764      3.1460      0.0000
   1   3  16      1.5421      1.5737     -2.0151      0.0000
   2   3  16      3.9160      1.0837      4.4993      0.0000
   3   3  16      1.6843      1.8128      0.8088      0.0000
   4   3  16      3.6610      1.2192      3.7231      0.0000
   5   3  16      3.1197      1.3424     -2.4783      0.0000
 -13   4  16      1.6727      1.6361     -2.2034      0.0000
 -12   4  16      3.2180      1.3177     -2.7632      0.0000
 -11   4  16      2.3602      1.6760      1.9377      0.0000
 -10   4  16      4.4413      1.0130     -4.1548      0.0000
  -9   4  16      1.2472      1.8058     -0.6610      0.0000
  -8   4  16      0.0000      1.6991      0.1157      0.0000
  -7   4  16      1.9052      1.5541      1.8328      0.0000
  -6   4  16      5.5456      0.6536      5.4167      0.0000
  -5   4  16      6.0887      0.5186     -6.0199      0.0000
  -4   4  16      3.9566      0.6930      4.5964      0.0000
  -3   4  16      5.6704      0.5710      5.3424      0.0000
  -2   4  16      3.2752      0.9734     -2.7179      0.0000
  -1   4  16      4.9785      0.9708     -5.3753      0.0000
   0   4  16      5.0047      0.6654      4.6712      0.0000
   1   4  16      2.6105      1.5511      2.8845      0.0000
   2   4  16      0.0000      1.7202     -1.4110      0.0000
   3   4  16      2.7082      1.6107     -2.5361      0.0000
   4   4  16      3.0891      1.4752     -3.6540      0.0000
   5   4  16      0.0000      1.8490     -0.6117      0.0000
 -12   5  16      2.5786      1.8750     -2.2851      0.0000
 -11   5  16      1.1015      1.8155      0.6419      0.0000
 -10   5  16      0.0000      1.8935      0.9132      0.0000
  -9   5  16      2.9820      1.4652     -1.8540      0.0000
  -8   5  16      2.3261      1.6708     -1.2614      0.0000
  -7   5  16      2.2346      1.5810      0.9351      0.0000
  -6   5  16      2.2739      1.6889     -1.8636      0.0000
  -5   5  16      7.2356      0.5217      7.2874      0.0000
  -4   5  16      5.1646      0.6417     -4.7486      0.0000
  -3   5  16      3.9541      0.7186      4.3658      0.0000
  -2   5  16      1.2628      1.5576     -0.7927      0.0000
  -1   5  16      2.3217      1.4839      0.4006      0.0000
   0   5  16      3.2714      1.1639      2.2603      0.0000
   1   5  16      1.6712      1.6796      0.1384      0.0000
   2   5  16      2.5805      1.5964     -2.8563      0.0000
   3   5  16      0.1752      1.7211     -1.8518      0.0000
   4   5  16      0.7927      1.6819      2.3806      0.0000
 -10   6  16      2.4061      1.9524      0.3405      0.0000
  -9   6  16      2.6037      1.5851      0.8982      0.0000
  -8   6  16      1.9931      1.7083      2.8596      0.0000
  -7   6  16      2.5589      1.6815     -1.1889      0.0000
  -6   6  16      1.4542      1.7807     -1.8428      0.0000
  -5   6  16      1.7857      1.6510      1.5252      0.0000
  -4   6  16      1.6761      1.5417     -0.0316      0.0000
  -3   6  16      5.5320      0.6181     -6.1933      0.0000
  -2   6  16      3.3189      1.1602      3.0136      0.0000
  -1   6  16      2.6231      1.2913     -0.8640      0.0000
   0   6  16      0.7796      1.6026     -0.9510      0.0000
   1   6  16      0.0000      1.7767      0.1136      0.0000
   2   6  16      3.1273      1.3766      2.1116      0.0000
  -8   7  16      1.2756      1.8593     -0.0206      0.0000
  -7   7  16      0.0000      1.8152      1.5106      0.0000
  -6   7  16      0.6167      1.9237     -0.1635      0.0000
  -5   7  16      0.0000      1.7989     -1.0430      0.0000
  -4   7  16      5.2299      0.8790     -5.2974      0.0000
  -3   7  16      0.0000      1.6041     -0.3759      0.0000
  -2   7  16      3.5515      0.9945      4.2884      0.0000
  -1   7  16      1.7099      1.5607     -1.7532      0.0000
   0   7  16      4.4098      0.7806      4.8115      0.0000
 -14   1  17      0.0000      1.7062      1.1178      0.0000
 -13   1  17      3.8077      1.0048     -3.8038      0.0000
 -12   1  17      2.6923      1.4694      2.9187      0.0000
 -11   1  17      0.1591      1.4616     -0.5547      0.0000
 -10   1  17      2.7524      1.4993     -2.4898      0.0000
  -9   1  17      2.7332      1.6218     -0.5348      0.0000
  -8   1  17      3.7227      0.8545     -2.7574      0.0000
  -7   1  17      7.7398      0.4232      7.5366      0.0000
  -6   1  17      7.1075      0.4074      7.1197      0.0000
  -5   1  17      9.0964      0.3289     -8.3845      0.0000
  -4   1  17      2.3527      1.2871     -0.7355      0.0000
  -3   1  17      9.0882      0.2919      9.2638      0.0000
  -2   1  17      6.3537      0.5071     -6.4449      0.0000
  -1   1  17      2.2939      1.6005      1.6838      0.0000
   0   1  17      1.0129      1.4565     -1.9541      0.0000
   1   1  17      1.9854      1.6709      0.1034      0.0000
   2   1  17      3.1807      1.0649     -3.4212      0.0000
   3   1  17      1.7963      1.6468      0.4663      0.0000
   4   1  17      1.2083      1.7465     -0.1828      0.0000
   5   1  17      1.4007      1.8081     -0.7987      0.0000
 -14   2  17      2.2511      1.7922      2.3307      0.0000
 -13   2  17      2.0616      1.6421     -1.3377      0.0000
 -12   2  17      1.3232      1.6124     -1.1815      0.0000
 -11   2  17      2.5467      1.1715      2.4985      0.0000
 -10   2  17      2.7447      1.3002     -4.3906      0.0000
  -9   2  17      2.2843      1.6642     -2.3266      0.0000
  -8   2  17      8.0082      0.4467      8.6388      0.0000
  -7   2  17      7.3988      0.4223     -7.1284      0.0000
  -6   2  17      7.6008      0.3901      7.8232      0.0000
  -5   2  17     15.7000      0.3541    -15.5326      0.0000
  -4   2  17      6.7694      0.4423      6.7205      0.0000
  -3   2  17     12.3955      0.5710     12.0434      0.0000
  -2   2  17      2.4610      1.3744      1.7724      0.0000
  -1   2  17      6.2074      0.6243     -6.4979      0.0000
   0   2  17      4.1874      0.8167      3.3323      0.0000
   1   2  17      2.5034      1.4426      2.3133      0.0000
   2   2  17      1.4113      2.1016     -0.9714      0.0000
   3   2  17      0.0000      1.8204     -0.3169      0.0000
   4   2  17      3.6196      1.3804     -4.0608      0.0000
   5   2  17      1.3834      1.8286      1.4827      0.0000
 -13   3  17      1.2679      1.6467      1.0696      0.0000
 -12   3  17      2.1741      1.6350      0.8279      0.0000
 -11   3  17      2.4590      1.3642     -2.9116      0.0000
 -10   3  17      3.8179      1.4690      4.1991      0.0000
  -9   3  17      4.8997      0.7850     -5.2224      0.0000
  -8   3  17      4.5415      0.9872      5.2219      0.0000
  -7   3  17      0.9851      1.6607     -0.9893      0.0000
  -6   3  17      1.5670      1.5155     -1.6838      0.0000
  -5   3  17      3.5994      0.9015     -3.4043      0.0000
  -4   3  17      4.0199      0.7112     -3.4044      0.0000
  -3   3  17      4.7603      0.6984     -5.4708      0.0000
  -2   3  17      0.4354      1.5650      1.9625      0.0000
  -1   3  17      8.4261      0.7360      8.3910      0.0000
   0   3  17      3.0909      1.2769     -3.3901      0.0000
   1   3  17      0.0000      1.6965      0.4440      0.0000
   2   3  17      0.0000      1.6769      2.3962      0.0000
   3   3  17      2.2390      1.6112      2.4835      0.0000
   4   3  17      2.6322      1.6367      3.9852      0.0000
   5   3  17      3.1360      2.3274     -2.9546      0.0000
 -12   4  17      3.4646      1.3995     -3.7189      0.0000
 -11   4  17      2.2869      1.9046      2.8415      0.0000
 -10   4  17      2.1855      1.7712     -0.2592      0.0000
  -9   4  17      3.1202      1.0980      3.5551      0.0000
  -8   4  17      1.8565      1.7331      3.1293      0.0000
  -7   4  17      2.3566      1.6462     -1.9243      0.0000
  -6   4  17      7.0335      0.4583     -6.8795      0.0000
  -5   4  17      1.4805      1.5314     -0.1629      0.0000
  -4   4  17      0.0000      1.4463      0.6955      0.0000
  -3   4  17      0.0000      1.4844      0.3790      0.0000
  -2   4  17      0.0000      1.4036      0.1922      0.0000
  -1   4  17      1.9502      1.5558      1.5555      0.0000
   0   4  17      3.0755      1.2122     -3.0905      0.0000
   1   4  17      3.4952      1.3534     -4.2283      0.0000
   2   4  17      0.0000      1.7786      1.0621      0.0000
   3   4  17      2.1388      1.7822      2.0705      0.0000
   4   4  17      3.5565      1.2543     -3.7409      0.0000
 -11   5  17      2.2103      1.8421      2.2622      0.0000
 -10   5  17      0.5788      1.7505      0.2371      0.0000
  -9   5  17      0.5846      1.6495     -0.1053      0.0000
  -8   5  17      0.9123      1.7358      0.7321      0.0000
  -7   5  17      4.1139      0.9102     -4.7906      0.0000
  -6   5  17      1.8878      1.7107      1.8982      0.0000
  -5   5  17      3.0296      1.0246      3.4296      0.0000
  -4   5  17      1.0752      1.4736     -1.5605      0.0000
  -3   5  17      4.3979      0.7928      4.3978      0.0000
  -2   5  17      0.0000      1.4644      0.4295      0.0000
  -1   5  17      3.4751      0.9124     -3.3378      0.0000
   0   5  17      0.0000      1.8372      0.7776      0.0000
   1   5  17      0.6186      1.6751      0.1004      0.0000
   2   5  17      1.2199      1.8082     -3.2121      0.0000
   3   5  17      3.9194      1.2595      3.4570      0.0000
 -10   6  17      2.2948      1.9509     -0.3445      0.0000
  -9   6  17      1.4494      1.7389     -1.7857      0.0000
  -8   6  17      1.1767      1.8136      1.1205      0.0000
  -7   6  17      0.0000      1.7817      0.5763      0.0000
  -6   6  17      2.8090      1.7807     -1.7467      0.0000
  -5   6  17      4.0491      0.8717      4.2201      0.0000
  -4   6  17      1.6882      1.5691     -0.4089      0.0000
  -3   6  17      0.7526      1.5732     -0.8831      0.0000
  -2   6  17      3.9882      0.8374     -3.4042      0.0000
  -1   6  17      2.1471      1.6904      2.4050      0.0000
   0   6  17      1.3809      1.7940      1.3238      0.0000
   1   6  17      0.0000      1.7192      0.1830      0.0000
  -7   7  17      2.9460      2.3064      2.3904      0.0000
  -6   7  17      1.5745      1.8294      0.7891      0.0000
  -5   7  17      3.2040      1.2559     -4.2037      0.0000
  -4   7  17      4.6050      0.9387      4.1356      0.0000
  -3   7  17      2.1101      1.5947     -1.2538      0.0000
  -2   7  17      3.7733      1.0767      4.0917      0.0000
 -14   0  18      4.5563      2.2318      4.9175      0.0000
 -13   0  18      3.9356      1.5477      2.5176      0.0000
 -12   0  18      2.6652      1.9999     -2.2288      0.0000
 -11   0  18      1.7039      2.1918      0.7979      0.0000
 -10   0  18      3.7845      1.7170     -3.3909      0.0000
  -9   0  18      5.5599      1.2137     -4.8015      0.0000
  -8   0  18      2.9862      1.7639      3.0965      0.0000
  -7   0  18     16.8123      0.7335    -17.3791      0.0000
  -6   0  18      0.9235      1.7154      0.5177      0.0000
  -5   0  18     11.7240      0.4205    -11.0189      0.0000
  -4   0  18     48.6892      1.8492     48.2079      0.0000
  -3   0  18     11.7513      0.3822    -11.4942      0.0000
  -2   0  18      9.7325      0.6227      9.6318      0.0000
  -1   0  18      8.3485      1.0102     -8.6325      0.0000
   0   0  18      8.3318      0.9296      8.9391      0.0000
   1   0  18      0.0000      2.1534     -1.9976      0.0000
   2   0  18      6.1126      0.8851     -6.3442      0.0000
   3   0  18      0.0000      2.0111      0.1729      0.0000
   4   0  18      0.0000      2.0449     -1.5391      0.0000
 -13   1  18      1.4248      1.5921      1.3003      0.0000
 -12   1  18      1.9553      1.6252     -1.2700      0.0000
 -11   1  18      2.6396      1.8465      1.0567      0.0000
 -10   1  18      4.3590      0.8757      4.5564      0.0000
  -9   1  18      8.7464      0.4972     -8.7509      0.0000
  -8   1  18      1.5015      1.5366      1.9007      0.0000
  -7   1  18      4.3819      0.6968      4.1249      0.0000
  -6   1  18      4.7024      0.5998      4.5984      0.0000
  -5   1  18      9.7324      0.3218    -10.3029      0.0000
  -4   1  18      6.2952      0.4474      6.4906      0.0000
  -3   1  18      5.4011      0.5117     -5.4863      0.0000
  -2   1  18     11.0211      0.4426    -10.8951      0.0000
  -1   1  18      6.6473      0.4865      6.8067      0.0000
   0   1  18      2.4740      1.6129     -2.3450      0.0000
   1   1  18      4.6613      0.7585      4.7596      0.0000
   2   1  18      0.4901      1.7057     -0.9919      0.0000
   3   1  18      0.0000      1.6941      0.3586      0.0000
   4   1  18      3.1227      1.4788      3.8895      0.0000
 -13   2  18      1.4161      1.6639      2.2451      0.0000
 -12   2  18      0.6053      1.5958     -2.3800      0.0000
 -11   2  18      3.0780      1.5662      1.3889      0.0000
 -10   2  18      3.0354      1.2992      3.3171      0.0000
  -9   2  18      4.0418      0.9421      4.2945      0.0000
  -8   2  18      0.1481      1.6118     -0.4792      0.0000
  -7   2  18      1.2901      1.4708      1.8324      0.0000
  -6   2  18      0.0000      1.3888      1.1104      0.0000
  -5   2  18      0.0000      1.4479      0.2613      0.0000
  -4   2  18      7.9328      0.3664     -8.0906      0.0000
  -3   2  18      4.6255      0.6139     -3.8711      0.0000
  -2   2  18      4.1532      0.7706     -3.6423      0.0000
  -1   2  18      2.0618      1.5810     -0.9779      0.0000
   0   2  18      2.3237      1.6148     -2.2646      0.0000
   1   2  18      5.4378      0.9407      4.7910      0.0000
   2   2  18      1.1796      1.8672     -1.6881      0.0000
   3   2  18      3.1159      1.2957      1.5866      0.0000
   4   2  18      2.5707      1.6505     -0.7890      0.0000
 -13   3  18      1.3694      1.7111     -0.8964      0.0000
 -12   3  18      0.0000      1.9170      1.2675      0.0000
 -11   3  18      0.0000      1.7895     -0.4846      0.0000
 -10   3  18      2.3870      1.9106     -2.9157      0.0000
  -9   3  18      0.0000      1.9502     -0.4072      0.0000
  -8   3  18      0.0000      1.8211      0.0511      0.0000
  -7   3  18      0.0000      1.4953     -1.7009      0.0000
  -6   3  18      1.9741      1.4865      2.2317      0.0000
  -5   3  18      6.8263      0.4421      6.3336      0.0000
  -4   3  18      1.9079      1.4539     -1.0694      0.0000
  -3   3  18      5.6920      0.5875     -5.5598      0.0000
  -2   3  18      2.3455      1.3927     -0.4752      0.0000
  -1   3  18      7.8177      0.5418      7.1224      0.0000
   0   3  18      0.0000      1.7074     -1.7672      0.0000
   1   3  18      1.1372      1.7144     -1.4462      0.0000
   2   3  18      1.5049      1.8701      1.8266      0.0000
   3   3  18      2.6062      1.3746      1.3760      0.0000
   4   3  18      0.0000      2.3020      1.7946      0.0000
 -12   4  18      2.0100      1.8627     -0.7549      0.0000
 -11   4  18      0.0000      1.8137     -1.0215      0.0000
 -10   4  18      1.4721      1.7793     -0.6038      0.0000
  -9   4  18      1.1370      1.8373     -0.3161      0.0000
  -8   4  18      2.0861      1.6045     -2.4600      0.0000
  -7   4  18      2.6425      1.4605      2.6064      0.0000
  -6   4  18      1.2381      1.3748     -0.6173      0.0000
  -5   4  18      1.7518      1.4335      0.3566      0.0000
  -4   4  18      3.6291      0.8286      2.6457      0.0000
  -3   4  18      0.0000      1.4386      0.4913      0.0000
  -2   4  18      4.0726      0.7895     -3.1280      0.0000
  -1   4  18      0.0000      1.5910      1.6794      0.0000
   0   4  18      2.4844      1.4509      2.2505      0.0000
   1   4  18      2.0763      1.7851     -1.9364      0.0000
   2   4  18      2.5324      1.8097      2.4640      0.0000
   3   4  18      0.9727      1.9366     -1.4808      0.0000
 -11   5  18      3.5827      2.7607      2.5226      0.0000
 -10   5  18      0.0000      1.9329     -1.3458      0.0000
  -9   5  18      2.1344      1.8985      0.6692      0.0000
  -8   5  18      3.7447      1.2711      0.9220      0.0000
  -7   5  18      3.5227      1.0640     -3.3712      0.0000
  -6   5  18      4.1793      0.8764      4.6758      0.0000
  -5   5  18      3.0821      1.1905     -3.5418      0.0000
  -4   5  18      0.4281      1.5409      0.1797      0.0000
  -3   5  18      2.6133      1.2573      1.8165      0.0000
  -2   5  18      0.0000      1.6782      0.0806      0.0000
  -1   5  18      1.8991      1.5594     -0.2591      0.0000
   0   5  18      1.7548      1.5257     -1.3244      0.0000
   1   5  18      0.0000      1.8996     -0.2653      0.0000
   2   5  18      2.2448      2.0966      0.0871      0.0000
  -9   6  18      0.0000      1.7776     -0.5093      0.0000
  -8   6  18      1.9565      1.7745      1.3177      0.0000
  -7   6  18      0.0000      1.8069      0.8939      0.0000
  -6   6  18      1.9876      1.7918     -0.2098      0.0000
  -5   6  18      0.7840      1.6583      0.6559      0.0000
  -4   6  18      5.1646      0.8184     -4.5813      0.0000
  -3   6  18      1.4776      1.5959      2.0340      0.0000
  -2   6  18      4.0271      0.8687     -3.6810      0.0000
  -1   6  18      2.8920      1.1990      2.7137      0.0000
   0   6  18      2.4439      1.5522      3.3080      0.0000
 -13   1  19      2.3481      1.5812     -1.5863      0.0000
 -12   1  19      0.8043      1.9210      0.2546      0.0000
 -11   1  19      3.1410      1.2679      3.5590      0.0000
 -10   1  19      2.3737      1.8227     -1.9083      0.0000
  -9   1  19      2.0776      1.6340     -1.8056      0.0000
  -8   1  19      4.3182      1.0472     -4.5403      0.0000
  -7   1  19     13.8456      0.4534     13.8547      0.0000
  -6   1  19      7.4061      0.4050     -6.9837      0.0000
  -5   1  19      3.7904      0.7515     -4.1715      0.0000
  -4   1  19      3.5937      0.7961     -3.6497      0.0000
  -3   1  19      2.4094      1.1863      0.9718      0.0000
  -2   1  19      4.0727      0.9673      2.7896      0.0000
  -1   1  19      4.1593      0.9669      4.0012      0.0000
   0   1  19      3.1398      1.4673     -1.0582      0.0000
   1   1  19      2.3033      1.5508     -1.6321      0.0000
   2   1  19      2.4342      1.7530      2.2285      0.0000
   3   1  19      2.1075      1.8065      0.2284      0.0000
   4   1  19      1.6724      2.0989      2.0947      0.0000
 -13   2  19      2.0778      1.7626     -1.8183      0.0000
 -12   2  19      0.0000      1.9312      1.4265      0.0000
 -11   2  19      0.0000      1.8761     -0.3592      0.0000
 -10   2  19      1.5482      1.7433     -0.1949      0.0000
  -9   2  19      2.5840      1.6153      2.7633      0.0000
  -8   2  19      3.4988      1.3233     -2.8586      0.0000
  -7   2  19      0.0000      1.4638     -1.5449      0.0000
  -6   2  19      4.5345      0.7431      3.8822      0.0000
  -5   2  19      4.2311      0.6613      3.2483      0.0000
  -4   2  19      9.9233      0.2900     -9.8156      0.0000
  -3   2  19      3.8962      0.8158      4.3163      0.0000
  -2   2  19      0.0000      1.5323      1.7757      0.0000
  -1   2  19      3.0737      1.0260     -2.5973      0.0000
   0   2  19      6.7021      0.6522     -7.0615      0.0000
   1   2  19      2.6106      1.6427     -0.6063      0.0000
   2   2  19      4.3551      1.0374      4.3935      0.0000
   3   2  19      0.9960      1.8187     -1.1818      0.0000
 -12   3  19      2.4580      1.9346      1.6965      0.0000
 -11   3  19      2.2176      1.8146     -0.5204      0.0000
 -10   3  19      2.7316      1.8666     -3.5584      0.0000
  -9   3  19      2.3847      1.9614      3.1647      0.0000
  -8   3  19      3.2453      1.2394      3.1892      0.0000
  -7   3  19      1.7867      1.5220     -2.0842      0.0000
  -6   3  19      2.3777      1.2097     -1.0799      0.0000
  -5   3  19      8.2490      0.4768      8.6776      0.0000
  -4   3  19      3.3815      0.9455     -3.6671      0.0000
  -3   3  19      5.2211      0.7773     -4.6625      0.0000
  -2   3  19      4.2383      0.7669      4.1577      0.0000
  -1   3  19      0.0000      1.6457     -0.3913      0.0000
   0   3  19      0.0000      1.7290      0.6851      0.0000
   1   3  19      4.2072      1.0027     -5.7073      0.0000
   2   3  19      1.4274      1.8056      1.9466      0.0000
   3   3  19      2.5214      2.3356      1.0912      0.0000
 -11   4  19      0.0000      1.8391      0.1967      0.0000
 -10   4  19      1.0195      1.6640     -0.5404      0.0000
  -9   4  19      2.8374      1.5842      4.3027      0.0000
  -8   4  19      0.4824      1.8709     -2.1910      0.0000
  -7   4  19      3.3758      1.1164      3.6033      0.0000
  -6   4  19      3.5831      0.8797     -3.8265      0.0000
  -5   4  19      5.7316      0.5957     -5.9044      0.0000
  -4   4  19      5.0819      0.6293      5.4519      0.0000
  -3   4  19      1.7963      1.3963      0.5230      0.0000
  -2   4  19      2.3126      1.3854      1.3005      0.0000
  -1   4  19      2.4270      1.4197      2.3202      0.0000
   0   4  19      2.3162      1.7045      2.7049      0.0000
   1   4  19      3.5981      1.4620     -3.2970      0.0000
   2   4  19      2.3407      1.9569      2.7653      0.0000
 -10   5  19      1.6057      1.7857     -0.8836      0.0000
  -9   5  19      1.6858      1.8093     -0.2093      0.0000
  -8   5  19      0.0000      1.7349     -0.4587      0.0000
  -7   5  19      4.8395      0.8477     -3.3994      0.0000
  -6   5  19      1.5245      1.6128     -0.2101      0.0000
  -5   5  19      2.1734      1.4325      0.9756      0.0000
  -4   5  19      2.6449      1.3339      2.9562      0.0000
  -3   5  19      2.3895      1.3493      1.2036      0.0000
  -2   5  19      0.6666      1.5318     -0.6367      0.0000
  -1   5  19      3.9290      0.9774     -3.5021      0.0000
   0   5  19      1.6731      1.5783     -1.0674      0.0000
  -7   6  19      1.3316      1.7298     -0.3817      0.0000
  -6   6  19      4.2511      1.0287     -4.8451      0.0000
  -5   6  19      2.9810      1.1151      2.8486      0.0000
  -4   6  19      2.1718      1.5396      2.4983      0.0000
  -3   6  19      3.3060      1.0859     -3.4799      0.0000
  -2   6  19      2.5221      1.8397      2.6414      0.0000
 -12   0  20      0.0000      2.0270     -0.1364      0.0000
 -11   0  20      2.9184      2.2457     -0.7420      0.0000
 -10   0  20      4.0985      2.5397      0.5816      0.0000
  -9   0  20      0.0000      2.2230     -2.3247      0.0000
  -8   0  20      8.5744      0.7870      7.8099      0.0000
  -7   0  20     14.9721      0.5823    -15.1132      0.0000
  -6   0  20      1.1931      1.6858      2.6820      0.0000
  -5   0  20      4.6213      0.7812      4.0740      0.0000
  -4   0  20      2.6589      1.6362      2.3204      0.0000
  -3   0  20      1.1215      1.7532     -0.1517      0.0000
  -2   0  20      2.8866      2.0824      1.3058      0.0000
  -1   0  20      5.9696      1.0901     -5.8273      0.0000
   0   0  20      1.8262      2.2142     -0.4513      0.0000
   1   0  20      3.2768      1.8675     -2.2330      0.0000
   2   0  20      1.0051      1.9226     -0.4542      0.0000
   3   0  20      0.8258      2.2835      1.5663      0.0000
 -12   1  20      2.7017      1.7447     -1.7760      0.0000
 -11   1  20      4.7881      1.0652     -4.2475      0.0000
 -10   1  20      4.3653      1.1138      4.6110      0.0000
  -9   1  20      1.9881      1.7399     -1.5434      0.0000
  -8   1  20      6.2736      0.6827      5.7752      0.0000
  -7   1  20      5.5410      0.5921     -5.6717      0.0000
  -6   1  20     10.8184      0.4389     11.2323      0.0000
  -5   1  20      5.8057      0.6199      5.3970      0.0000
  -4   1  20      0.5581      1.3946     -0.1434      0.0000
  -3   1  20      2.8465      1.0436     -3.7266      0.0000
  -2   1  20      3.2843      1.0876     -3.0387      0.0000
  -1   1  20      1.7260      1.6872     -3.0587      0.0000
   0   1  20      2.4413      1.6391     -1.2460      0.0000
   1   1  20      1.1515      1.6985      0.8724      0.0000
   2   1  20      2.4796      1.8143     -2.1963      0.0000
 -12   2  20      1.4225      1.6927      0.6976      0.0000
 -11   2  20      0.0000      1.7925     -2.1667      0.0000
 -10   2  20      0.0000      1.8847      1.4586      0.0000
  -9   2  20      3.1546      1.3696      2.2734      0.0000
  -8   2  20      3.0866      1.3065     -2.8313      0.0000
  -7   2  20      1.6395      1.4718     -0.6042      0.0000
  -6   2  20      2.2271      1.5540     -0.6604      0.0000
  -5   2  20      9.0090      0.3305      9.8499      0.0000
  -4   2  20      6.6999      0.5166     -6.5645      0.0000
  -3   2  20      2.7831      1.1298      2.4787      0.0000
  -2   2  20      6.0373      0.5192     -6.4221      0.0000
  -1   2  20      3.9732      0.9782      3.4413      0.0000
   0   2  20      0.6752      1.8638     -0.0544      0.0000
   1   2  20      2.6467      1.9062      2.1766      0.0000
   2   2  20      2.7536      1.8785      1.5314      0.0000
 -11   3  20      3.2054      1.4775     -2.7819      0.0000
 -10   3  20      1.7243      1.8147     -1.0913      0.0000
  -9   3  20      0.0000      1.7947     -2.3921      0.0000
  -8   3  20      1.3553      1.7700      1.0902      0.0000
  -7   3  20      3.9314      0.8642     -3.4618      0.0000
  -6   3  20      6.0816      0.6380     -5.3993      0.0000
  -5   3  20      7.3179      0.5376      8.2255      0.0000
  -4   3  20      2.1677      1.5698      1.1291      0.0000
  -3   3  20      5.0258      0.7628     -5.4562      0.0000
  -2   3  20      2.4948      1.5518      2.0489      0.0000
  -1   3  20      2.4576      1.7620     -0.3904      0.0000
   0   3  20      1.0237      1.7510      2.0572      0.0000
   1   3  20      2.7427      1.6047      2.8843      0.0000
 -10   4  20      0.0000      1.8597      0.4640      0.0000
  -9   4  20      1.2486      1.9012     -0.8173      0.0000
  -8   4  20      2.2204      1.7837     -0.4860      0.0000
  -7   4  20      6.8054      0.6605      6.9833      0.0000
  -6   4  20      7.1353      0.5321     -7.5256      0.0000
  -5   4  20      3.2703      0.9042     -3.9784      0.0000
  -4   4  20      4.8151      0.7250      5.0394      0.0000
  -3   4  20      1.9773      1.4663     -0.8394      0.0000
  -2   4  20      1.1117      1.6267      1.8037      0.0000
  -1   4  20      1.5428      1.6510      0.9458      0.0000
   0   4  20      1.4487      1.6449     -1.4655      0.0000
  -8   5  20      2.8191      1.7076     -1.6491      0.0000
  -7   5  20      3.5561      1.4546      3.3229      0.0000
  -6   5  20      5.8255      0.7330      6.8743      0.0000
  -5   5  20      6.0955      0.7068     -7.2155      0.0000
  -4   5  20      2.0745      1.5516     -0.8713      0.0000
  -3   5  20      1.8609      1.6465     -0.7989      0.0000
  -2   5  20      0.0000      1.6212      0.3132      0.0000
  -1   5  20      0.4697      2.2769      0.3602      0.0000
 -12   1  21      1.5985      1.8474     -0.0252      0.0000
 -11   1  21      2.0313      1.8152     -1.1293      0.0000
 -10   1  21      3.5080      1.4489      3.2330      0.0000
  -9   1  21      2.6279      1.6705     -3.9586      0.0000
  -8   1  21      4.4502      1.0767      5.0254      0.0000
  -7   1  21      6.3478      0.5746     -6.5343      0.0000
  -6   1  21      6.8329      0.5816      6.9704      0.0000
  -5   1  21      3.0076      1.0087     -3.5207      0.0000
  -4   1  21      2.1228      1.5043     -2.5603      0.0000
  -3   1  21      1.1881      1.5616      1.3676      0.0000
  -2   1  21      3.1385      0.8966      3.1869      0.0000
  -1   1  21      1.4827      1.7543      2.3331      0.0000
   0   1  21      3.1886      1.5868     -4.0411      0.0000
   1   1  21      1.0629      1.6060      1.1658      0.0000
 -11   2  21      0.8845      1.8339     -0.2614      0.0000
 -10   2  21      2.3238      1.8050      1.7227      0.0000
  -9   2  21      0.0000      1.7718      0.7300      0.0000
  -8   2  21      5.2563      0.7881     -6.3069      0.0000
  -7   2  21      6.8097      0.5463      6.6981      0.0000
  -6   2  21      5.9143      0.6181     -6.4570      0.0000
  -5   2  21      1.6218      1.4838      1.5986      0.0000
  -4   2  21      1.7837      1.4944     -2.0312      0.0000
  -3   2  21      7.9645      0.4407      8.3876      0.0000
  -2   2  21      2.7221      1.3279      0.9096      0.0000
  -1   2  21      3.0360      1.3432      0.8017      0.0000
   0   2  21      5.1099      1.0053     -4.3831      0.0000
   1   2  21      0.0000      1.8577      0.3087      0.0000
 -10   3  21      1.7184      1.8598     -1.7870      0.0000
  -9   3  21      1.2782      1.8972     -1.2159      0.0000
  -8   3  21      1.3671      1.6642      1.5859      0.0000
  -7   3  21      1.9965      1.5198      2.3700      0.0000
  -6   3  21      2.3819      1.2060      0.8498      0.0000
  -5   3  21      2.0175      1.6687     -2.1206      0.0000
  -4   3  21      1.9096      1.5909      0.3350      0.0000
  -3   3  21      3.6180      1.0059     -2.8692      0.0000
  -2   3  21      0.6844      1.4876     -0.7872      0.0000
  -1   3  21      0.0000      1.6512      0.3207      0.0000
   0   3  21      1.6671      1.9280      2.1200      0.0000
  -9   4  21      1.5317      1.7102     -0.9579      0.0000
  -8   4  21      1.6167      1.7644      2.3544      0.0000
  -7   4  21      2.3767      1.4399     -1.2832      0.0000
  -6   4  21      1.9533      1.6252     -1.6648      0.0000
  -5   4  21      1.5604      1.5132     -1.3077      0.0000
  -4   4  21      1.4163      1.5067     -1.1059      0.0000
  -3   4  21      2.6896      1.3413      2.5316      0.0000
  -2   4  21      2.3519      1.7374      1.3498      0.0000
  -1   4  21      4.9690      1.0821     -5.6587      0.0000
  -6   5  21      2.3557      2.0570      0.5626      0.0000
  -5   5  21      1.0903      1.8243      0.2706      0.0000
  -4   5  21      0.0000      2.3206     -3.2846      0.0000
 -11   0  22      2.3621      2.1069     -2.3442      0.0000
 -10   0  22      3.6891      2.0356     -3.0205      0.0000
  -9   0  22      4.1309      1.4702      5.8107      0.0000
  -8   0  22      5.1816      0.8916     -6.3777      0.0000
  -7   0  22      3.1662      1.4223      2.8416      0.0000
  -6   0  22      2.7525      1.5848      1.8933      0.0000
  -5   0  22      1.6670      1.8100     -3.2692      0.0000
  -4   0  22      4.7333      0.9013      5.3514      0.0000
  -3   0  22      2.2381      1.9690      2.4842      0.0000
  -2   0  22      1.6889      1.8492      1.5259      0.0000
  -1   0  22      1.8854      2.0547     -1.4441      0.0000
   0   0  22      1.4899      2.0824      0.6985      0.0000
 -11   1  22      3.1074      1.9731     -2.2469      0.0000
 -10   1  22      0.0000      1.6759      0.1431      0.0000
  -9   1  22      2.3162      1.7916     -1.9600      0.0000
  -8   1  22      3.0800      1.0182      4.0292      0.0000
  -7   1  22      1.7378      1.6759     -2.2335      0.0000
  -6   1  22      2.3803      1.2596      1.9374      0.0000
  -5   1  22      1.5772      1.4424      1.5742      0.0000
  -4   1  22      2.4701      1.3567      2.6026      0.0000
  -3   1  22      1.9614      1.5423     -2.1075      0.0000
  -2   1  22      3.3706      0.9533     -3.4796      0.0000
  -1   1  22      2.6215      1.7724     -1.9436      0.0000
   0   1  22      2.3775      1.7623      3.2250      0.0000
 -10   2  22      2.6807      1.9657     -1.5954      0.0000
  -9   2  22      3.2703      1.3214      3.7944      0.0000
  -8   2  22      2.6226      1.7618     -2.2126      0.0000
  -7   2  22      3.6084      0.9247     -3.1768      0.0000
  -6   2  22      1.5645      1.5745     -2.5676      0.0000
  -5   2  22      2.7271      1.1816      3.3056      0.0000
  -4   2  22      0.0000      1.5059     -0.6071      0.0000
  -3   2  22      0.0000      1.4838      0.8824      0.0000
  -2   2  22      2.2844      1.4243     -2.6089      0.0000
  -1   2  22      4.3825      0.8085     -4.7848      0.0000
  -9   3  22      0.0000      1.8296      0.7331      0.0000
  -8   3  22      2.1943      2.0437      1.6773      0.0000
  -7   3  22      1.5782      1.5147      2.0767      0.0000
  -6   3  22      2.4264      1.4102     -3.2627      0.0000
  -5   3  22      1.5345      1.6412      0.6255      0.0000
  -4   3  22      3.4025      1.4176     -2.0426      0.0000
  -3   3  22      1.5847      1.5371     -0.6757      0.0000
  -2   3  22      0.0000      1.5725      0.2901      0.0000
  -7   4  22      0.0000      1.9256      2.7554      0.0000
  -6   4  22      1.4099      1.5099      2.9242      0.0000
  -5   4  22      2.0945      1.5820     -2.4427      0.0000
  -4   4  22      2.2009      1.8165      2.3219      0.0000
  -9   1  23      3.9283      1.3487     -3.1907      0.0000
  -8   1  23      2.4471      1.4753      2.0743      0.0000
  -7   1  23      3.5992      0.8744      3.5671      0.0000
  -6   1  23      3.1485      1.0665     -3.8840      0.0000
  -5   1  23      0.6971      1.4499     -1.0206      0.0000
  -4   1  23      2.4575      1.2332     -2.5106      0.0000
  -3   1  23      2.0393      1.6440      0.4339      0.0000
  -2   1  23      0.0000      1.5669      2.2594      0.0000
  -9   2  23      2.1384      2.2747     -2.4385      0.0000
  -8   2  23      3.8065      1.1624     -3.1631      0.0000
  -7   2  23      2.6538      1.2014      3.0595      0.0000
  -6   2  23      1.5403      1.7218     -0.6300      0.0000
  -5   2  23      0.0000      1.5008     -0.1387      0.0000
  -4   2  23      0.0000      1.5115      1.3932      0.0000
  -3   2  23      2.4998      1.6771      0.8305      0.0000
  -7   3  23      3.0308      2.2879      1.7642      0.0000
  -6   3  23      2.5931      1.9407      3.5046      0.0000
  -5   3  23      2.6683      2.2526     -1.9760      0.0000
  -7   0  24      2.2835      2.3227      3.1073      0.0000
  -6   0  24      1.4845      1.8114      0.5547      0.0000
  -5   0  24      1.0598      2.6851      1.4538      0.0000
 
